# Supplementary material for: A data-driven framework for biomarker discovery applied to optimizing modern clinical and preclinical trials on Alzheimer’s disease
Source: Brain Commun. 2024 Dec 9;6(6):fcae438. doi: 10.1093/braincomms/fcae438 (PMC11632366; doi:10.1093/braincomms/fcae438)
Supplement: fcae438_Supplementary_Data [file fcae438_supplementary_data.zip]

Archive with 3 entries (3 files):
- Supplementary_material.docx
- Supplementary_material_CVR.code.R
- Supplementary_material_Results.xlsx
