# Supplementary material for: A data-driven framework for biomarker discovery applied to optimizing modern clinical and preclinical trials on Alzheimer’s disease
Source: Brain Commun. 2024 Dec 9;6(6):fcae438. doi: 10.1093/braincomms/fcae438 (PMC11632366; doi:10.1093/braincomms/fcae438)
Supplement: fcae438_Supplementary_Data [file fcae438_supplementary_data.zip › Supplementary_material_CVR.code.R]

# Script *example* for BioDisCVR, discovery of biomarkers.
# Author: Isaac Llorente Saguer, University College London
# For the paper in Brain Communications, by Llorente-Saguer and Oxtoby, 2024

### load libraries
# Package manager
install.packages("pacman")         # Install pacman package
library("pacman")                  # Load pacman package

# Install/Load other packages
p_load(lme4, longpower, GA, dplyr, parallel) 

### Data preparation / load

## load or create dataframe "data"
# It should have these columns:
# - SUVR: biomarker value
# - AB: Amyloid positivity (T/F)
# - time: time difference with respect to the average visit date, per individual
# - RID: unique individual ID
# - DX: Diagnostic. 0 = cognitively unimpaired. 1 = cognitively impaired (MCI or AD)
# data <- ...

## load or create dataframe "data.suv" with the SUV or SUVR
# It should have a column per region, and the same matching visits (rows) as "data"

## load or create dataframe "data.vol"
# Similar to data.suv, but with regional volumes

## load or create dataframe "data.uv"
data.uv <- data.suv * data.uv

## get list of possible regions
keep_regs <- names(data.suv)


### functions

get_suvr <- function (chromosome) {
  t = keep_regs[chromosome < 1]
  r = keep_regs[chromosome > 2]
  
  t <- t[!is.na(t)]
  r <- r[!is.na(r)]
  
  len_t <- length(t)
  len_r <- length(r)
  
  if ((len_t & len_r) == 0) {return (-99999)}
  
  if (len_t == 1) {
    tt = data.suv[,t]
  } else {
    if (var_composition == 0) {
      # average weighted by another variable (e.g., volume)
      tt = rowSums(data.uv[,t])/rowSums(data.vol[,t])
    } else if (var_composition == 1) {
      # simple average
      tt = rowMeans(data.suv[,t])
    }
    
  }
  
  if (len_r == 1) {
    rr = data.suv[,r]
  } else {
    
    if (var_composition == 0) {
      # average weighted by another variable (e.g., volume)
      rr = rowSums(data.uv[,r])/rowSums(data.vol[,r])
    } else if (var_composition == 1) {
      # simple average
      rr = rowMeans(data.suv[,r])
    }
  }
  
  return(log(tt/rr))
}


# fit = t/(sse^2)
# correlated intercept and slopes
fitness_tss <- function(aux) {
  
  # Get metrics from cohort 0 (ADNI in the example)
  data <- data0
  data$SUVR <- get_suvr(aux, 0)
  
  # if SUVR failed for whatever reason, return a very bad fitness
  if (all(data$SUVR == -99999)) {return(-99999)}
  
  if (var_SSEgroup == 0) {
    # evaluating CI A+
    aux.data <- data[data$DX == 1,];
    aux.data <- aux.data[aux.data$AB == T,];
    aux.data <- aux.data[!is.na(aux.data$AB),];
    aux.time <- 1.5
    
  } else if (var_SSEgroup == 1) {
    # evaluating only CU A+
    aux.data <- data[data$DX == 0,];
    aux.data <- aux.data[aux.data$AB == T,];
    aux.data <- aux.data[!is.na(aux.data$AB),];
    aux.time <- 4.5
  }
  
  aux.model <- try(lmer(eq_group, data = aux.data, REML=T,
                        control = lmerControl(optimizer = "nloptwrap", calc.derivs = FALSE,
                                              check.conv.singular = "ignore",
                                              optCtrl = list(method = "nlminb", starttests = FALSE, kkt = FALSE))));
  
  aux = lmmpower(aux.model, pct.change = 0.20, t = seq(0,aux.time,aux.time), power = 0.80);
  eSiz = aux$n[1]
  
  
  # Separation
  aux.data <- data[(data$AB == T) & !is.na(data$AB),]; # only amyloid positives
  aux.model <- lmer(eq_all, data = aux.data, REML=T,
                    control = lmerControl(optimizer = "nloptwrap", calc.derivs = FALSE,
                                          check.conv.singular = "ignore",
                                          optCtrl = list(method = "nlminb", starttests = FALSE, kkt = FALSE)))
  
  eSep <- fSep(aux.model)
  
  return(eSep/(eSiz^2))
  
}

### discovery

## Define variables
var_composition <- 1 # 0 is volume-weighted SUV, 1 is mean SUV

## Run an exploration/optimization algorithm, such as this one
GA <- ga(type = "real-valued",
         fitness = fitness_tss, 
         lower = c(rep(0,length(keep_regs))), upper = c(rep(2.5,length(keep_regs))),
         lower = low_val, upper = high_val,
         selection = "gareal_tourSelection",
         crossover="gareal_blxCrossover",
         mutation = "gareal_raMutation",
         elitism = 2, # keep top 2 biomarkers of the previous generation
         pmutation = 0.5, # mutation rate prob
         popSize = 32, # the number of individuals (biomarkers per generation)
         maxiter = 300, # total runs or generations
         monitor = F, # F = nothing printed. T = print each generation's metrics.
         parallel = T, # allow parallel processing
         seed=42 # for reproducibility purposes
)

## results

chrom <- GA@solution[1,]
t = keep_regs[chrom < 1]
r = keep_regs[chrom > 2]
cat(c("Numerator regions: \n",t))
cat(c("Denominator regions: \n",r))
cat(c("Biomarker fitness: ", fitness_tss(chrom)))
