# Supplementary material for: A data-driven framework for biomarker discovery applied to optimizing modern clinical and preclinical trials on Alzheimer’s disease
Source: Brain Commun. 2024 Dec 9;6(6):fcae438. doi: 10.1093/braincomms/fcae438 (PMC11632366; doi:10.1093/braincomms/fcae438)
Supplement: fcae438_Supplementary_Data [file fcae438_supplementary_data.zip › Supplementary_material_Results.xlsx]

## Sheet: Dictionary
		Column name	Explanation
		numerator	naming of the numerator
		denominator	naming of the denominator
		regs_numerator	regions in the numerator
		regs_denominator	regions in the denominator
		priors	whether common reference regions are banned from appearing in the numerator, and Braak 5/6 in the denominator
		SUV	whether SUV is calculated as an average or volume-weighted
		laterality	bilateral regions, or lateral (hemispheric-independent)
		biomarker	literature-inspired combination, or a BioDisCVR output (see list below)
		top_n	Rank of biomarker in the last computed generation of the search algorithm
		SSE_target_group	Target cognitive group for BioDisCVR
		eRep_CI_A	Cognitively impaired group error (%)
		eRep_CI_A_low	Cognitively impaired group error (%), lower 95% interval
		eRep_CI_A_high	Cognitively impaired group error (%), higher 95% interval
		eSiz.18m_CI_A	Cognitively impaired group sample size estimate for Experiment 3
		eSiz.18m_CI_A_low	Cognitively impaired group sample size estimate for Experiment 3, lower 95% interval
		eSiz.18m_CI_A_high	Cognitively impaired group sample size estimate for Experiment 3, higher 95% interval
		biomarker
		literature	literature inspired target, and literature inspired reference
		50	composite value ratio (CVR), finding both numerator and denominator
		20	CVR, fixing the numerator as the meta-temporal
		10	CVR, fixing the denominator as the inferior cerebellum grey matter

## Sheet: Exp1_and_2
Literature-inspired targets and regerence regions
numerator	denominator	regs_numerator	regs_denominator	priors	SUV	laterality	biomarker	top_n	SSE_target_group	eRep_CI_A	eRep_CI_A_low	eRep_CI_A_high	eRep_CU_A	eRep_CU_A_low	eRep_CU_A_high	eSep_A	eSep_A_low	eSep_A_high	eSiz.18m_CI_A	eSiz.18m_CI_A_low	eSiz.18m_CI_A_high	eSiz.54m_CU_A	eSiz.54m_CU_A_low	eSiz.54m_CU_A_high
DDS	inferior_cerebellar_gray_matter			NA	volume-weighted	bilateral	literature	NA	NA	3.122	2.63	3.691	1.656	1.317	2.059	3.48	1.571	5.701	1030.41	738.151	1538.06	437.362	258.494	894.501
braak1	cerebellum	ctx_lh_entorhinal ctx_rh_entorhinal	cerebellum	NA	volume-weighted	bilateral	literature	NA	NA	3.72921	3.20784	4.03233	2.14569	1.70578	2.61919	1.92144	-0.132401	4.03171	1709.75	1212.59	2589.52	286.98	184.601	505.906
braak1	inferior_cerebellar_gray_matter	ctx_lh_entorhinal ctx_rh_entorhinal	inferior_cerebgm	NA	volume-weighted	bilateral	literature	NA	NA	4.36624	3.67026	4.72334	2.20428	1.74388	2.73724	1.59293	-0.311947	3.65126	2418.32	1620.13	3992.77	316.815	198.772	582.453
braak1	composite	ctx_lh_entorhinal ctx_rh_entorhinal	composite	NA	volume-weighted	bilateral	literature	NA	NA	3.38424	2.86324	3.74494	1.69849	1.32568	2.15227	1.73728	-0.187445	3.74764	1344.14	979.214	1958.73	271.185	177.19	465.969
braak1	eroded_subcortical_white_matter	ctx_lh_entorhinal ctx_rh_entorhinal	hemiwm	NA	volume-weighted	bilateral	literature	NA	NA	3.57972	3.0492	4.06759	1.88826	1.46327	2.38489	0.906953	-1.05869	2.88506	1805.16	1233.64	2889.95	366.253	224.396	701.748
braak1	cerebellum_cortex	ctx_lh_entorhinal ctx_rh_entorhinal	right_cerebellum_cortex left_cerebellum_cortex	NA	volume-weighted	bilateral	literature	NA	NA	3.78259	3.18014	4.12219	2.24541	1.77389	2.7125	1.67166	-0.161682	3.72359	1954.96	1350.18	3079.95	288.753	184.796	513.363
braak1	brainstem	ctx_lh_entorhinal ctx_rh_entorhinal	brainstem	NA	volume-weighted	bilateral	literature	NA	NA	3.96415	3.58357	4.34273	1.89534	1.47446	2.36305	2.46481	0.342516	4.36606	1336.77	983.61	1920.86	324.251	203.656	595.032
braak1	eroded_subcortical_white_matter+inferior_cerebellar_gray_matter	ctx_lh_entorhinal ctx_rh_entorhinal	hemiwm inferior_cerebgm	NA	volume-weighted	bilateral	literature	NA	NA	3.4974	3.00811	3.92765	1.72778	1.33363	2.16743	1.33049	-0.494529	3.49613	1517.97	1079.65	2289.48	269.828	176.3	463.655
braak1	eroded_subcortical_white_matter+cerebellum	ctx_lh_entorhinal ctx_rh_entorhinal	hemiwm cerebellum	NA	volume-weighted	bilateral	literature	NA	NA	3.31304	2.78267	3.72713	1.72475	1.34241	2.19141	1.44469	-0.615394	3.62113	1390.41	1000.67	2061.61	261.746	172.064	445.364
braak1	cerebellum+brainstem	ctx_lh_entorhinal ctx_rh_entorhinal	brainstem cerebellum	NA	volume-weighted	bilateral	literature	NA	NA	3.67785	3.14994	3.99517	2.06883	1.61252	2.52994	1.99639	0.0557561	3.88556	1587.58	1138.41	2366.32	279.345	180.914	486.966
braak1	inferior_cerebellar_gray_matter+brainstem	ctx_lh_entorhinal ctx_rh_entorhinal	brainstem inferior_cerebgm	NA	volume-weighted	bilateral	literature	NA	NA	4.09951	3.53163	4.44023	2.06693	1.62647	2.56011	1.86687	-0.0192625	3.6682	1944.5	1351.89	3033.09	282.571	182.299	495.724
braak1	eroded_subcortical_white_matter+inferior_cerebellar_gray_matter+brainstem	ctx_lh_entorhinal ctx_rh_entorhinal	hemiwm inferior_cerebgm brainstem	NA	volume-weighted	bilateral	literature	NA	NA	3.49037	3.02358	3.89871	1.71254	1.31543	2.13297	1.43333	-0.262593	3.40916	1449.07	1039.33	2159.13	266.52	174.595	456.031
braak2	cerebellum	left_hippocampus right_hippocampus	cerebellum	NA	volume-weighted	bilateral	literature	NA	NA	3.04189	2.73113	3.32528	1.80245	1.39405	2.24461	-1.65523	-3.65003	0.454151	77363.3	15467.7	1.38399e+06	1228.47	520.359	5718.01
braak2	inferior_cerebellar_gray_matter	left_hippocampus right_hippocampus	inferior_cerebgm	NA	volume-weighted	bilateral	literature	NA	NA	3.74812	3.28508	4.06475	2.00826	1.57883	2.54005	-1.54056	-3.47201	0.36137	188316	21992.9	219528	1722.15	645.925	12775.3
braak2	composite	left_hippocampus right_hippocampus	composite	NA	volume-weighted	bilateral	literature	NA	NA	1.91232	1.63201	2.23266	1.26827	0.988717	1.58608	-2.07846	-3.96848	-0.117367	48576.5	9092.5	501004	576.182	310.123	1420.21
braak2	eroded_subcortical_white_matter	left_hippocampus right_hippocampus	hemiwm	NA	volume-weighted	bilateral	literature	NA	NA	2.29317	1.91979	2.73092	1.49296	1.15819	1.89739	-2.2022	-4.24727	-0.333838	156676	13962.5	85992.5	708.281	360.09	1983.82
braak2	cerebellum_cortex	left_hippocampus right_hippocampus	right_cerebellum_cortex left_cerebellum_cortex	NA	volume-weighted	bilateral	literature	NA	NA	3.03702	2.59476	3.42844	1.96018	1.51139	2.48044	-1.74745	-3.81387	0.11266	268116	21572	115218	1438.96	573.084	8338.34
braak2	brainstem	left_hippocampus right_hippocampus	brainstem	NA	volume-weighted	bilateral	literature	NA	NA	2.78571	2.33717	3.16387	1.56401	1.23524	1.94479	-0.92626	-2.82285	0.896401	13085.3	5301.39	71123.8	702.426	356.592	1974.2
braak2	eroded_subcortical_white_matter+inferior_cerebellar_gray_matter	left_hippocampus right_hippocampus	hemiwm inferior_cerebgm	NA	volume-weighted	bilateral	literature	NA	NA	2.07758	1.75325	2.44764	1.26716	0.993476	1.58874	-2.24363	-4.30528	-0.403783	65453.7	10332.4	244971	503.976	281.031	1153.98
braak2	eroded_subcortical_white_matter+cerebellum	left_hippocampus right_hippocampus	hemiwm cerebellum	NA	volume-weighted	bilateral	literature	NA	NA	1.90329	1.61167	2.19954	1.25304	0.985404	1.58943	-2.28484	-4.22458	-0.371509	56506.9	9661.09	322707	521.852	288.457	1216.49
braak2	cerebellum+brainstem	left_hippocampus right_hippocampus	brainstem cerebellum	NA	volume-weighted	bilateral	literature	NA	NA	2.62233	2.23003	2.99731	1.70726	1.31853	2.12385	-1.64398	-3.63016	0.269031	74078.4	12731.7	436114	1058.62	472.237	4187.97
braak2	inferior_cerebellar_gray_matter+brainstem	left_hippocampus right_hippocampus	brainstem inferior_cerebgm	NA	volume-weighted	bilateral	literature	NA	NA	3.06256	2.61716	3.50934	1.78551	1.39113	2.23725	-1.54964	-3.52198	0.50609	102236	14775.7	257234	1197.2	513.278	5356.54
braak2	eroded_subcortical_white_matter+inferior_cerebellar_gray_matter+brainstem	left_hippocampus right_hippocampus	hemiwm inferior_cerebgm brainstem	NA	volume-weighted	bilateral	literature	NA	NA	2.04561	1.74378	2.38628	1.25146	0.987185	1.56935	-2.17647	-4.24618	-0.242432	45976	8932.51	636748	478.203	270.107	1067.1
braak3	cerebellum	ctx_lh_parahippocampal ctx_rh_parahippocampal ctx_lh_fusiform ctx_rh_fusiform left_amygdala right_amygdala ctx_lh_lingual ctx_rh_lingual	cerebellum	NA	volume-weighted	bilateral	literature	NA	NA	4.5343	3.8188	4.92084	0.887661	0.69468	1.10715	3.03566	1.05895	4.85294	3004.97	1897.88	5462.45	521.303	304.91	1087.22
braak3	inferior_cerebellar_gray_matter	ctx_lh_parahippocampal ctx_rh_parahippocampal ctx_lh_fusiform ctx_rh_fusiform left_amygdala right_amygdala ctx_lh_lingual ctx_rh_lingual	inferior_cerebgm	NA	volume-weighted	bilateral	literature	NA	NA	5.393	4.63033	5.82373	1.10184	0.866522	1.37374	2.41765	0.375208	4.32501	4493.81	2615.05	9463.33	671.713	363.066	1640.89
braak3	composite	ctx_lh_parahippocampal ctx_rh_parahippocampal ctx_lh_fusiform ctx_rh_fusiform left_amygdala right_amygdala ctx_lh_lingual ctx_rh_lingual	composite	NA	volume-weighted	bilateral	literature	NA	NA	4.5261	3.86793	4.9013	0.884289	0.68508	1.09994	3.16819	1.29316	5.07052	2602.64	1702.66	4463.03	419.246	255.604	810.325
braak3	eroded_subcortical_white_matter	ctx_lh_parahippocampal ctx_rh_parahippocampal ctx_lh_fusiform ctx_rh_fusiform left_amygdala right_amygdala ctx_lh_lingual ctx_rh_lingual	hemiwm	NA	volume-weighted	bilateral	literature	NA	NA	5.08806	4.31789	5.49584	1.77108	1.38381	2.22901	2.49041	0.502021	4.44553	3525.2	2195.26	6564.89	529.927	292.188	1241.7
braak3	cerebellum_cortex	ctx_lh_parahippocampal ctx_rh_parahippocampal ctx_lh_fusiform ctx_rh_fusiform left_amygdala right_amygdala ctx_lh_lingual ctx_rh_lingual	right_cerebellum_cortex left_cerebellum_cortex	NA	volume-weighted	bilateral	literature	NA	NA	4.64695	3.95014	5.03128	0.984738	0.760346	1.24512	2.77525	0.786316	4.82473	3432.86	2110.16	6539.49	585.922	330.772	1308.88
braak3	brainstem	ctx_lh_parahippocampal ctx_rh_parahippocampal ctx_lh_fusiform ctx_rh_fusiform left_amygdala right_amygdala ctx_lh_lingual ctx_rh_lingual	brainstem	NA	volume-weighted	bilateral	literature	NA	NA	4.76058	4.11386	5.15383	1.14235	0.906975	1.44729	3.52113	1.48434	5.41605	2228.2	1489.48	3691.62	569.683	319.873	1286.39
braak3	eroded_subcortical_white_matter+inferior_cerebellar_gray_matter	ctx_lh_parahippocampal ctx_rh_parahippocampal ctx_lh_fusiform ctx_rh_fusiform left_amygdala right_amygdala ctx_lh_lingual ctx_rh_lingual	hemiwm inferior_cerebgm	NA	volume-weighted	bilateral	literature	NA	NA	4.8686	4.15786	5.27574	1.20337	0.945354	1.52159	2.74177	0.761042	4.70543	3063.63	1951.52	5489.49	354.724	219.777	666.453
braak3	eroded_subcortical_white_matter+cerebellum	ctx_lh_parahippocampal ctx_rh_parahippocampal ctx_lh_fusiform ctx_rh_fusiform left_amygdala right_amygdala ctx_lh_lingual ctx_rh_lingual	hemiwm cerebellum	NA	volume-weighted	bilateral	literature	NA	NA	4.57327	3.8553	4.95602	1.00369	0.788428	1.23522	2.98656	1.01951	4.9658	2727.98	1772.37	4730.83	350.808	220.423	643.334
braak3	cerebellum+brainstem	ctx_lh_parahippocampal ctx_rh_parahippocampal ctx_lh_fusiform ctx_rh_fusiform left_amygdala right_amygdala ctx_lh_lingual ctx_rh_lingual	brainstem cerebellum	NA	volume-weighted	bilateral	literature	NA	NA	4.49889	3.82207	4.86055	0.824336	0.648358	1.0401	3.14117	1.32557	5.03825	2802.47	1793.84	4980.96	494.605	293.93	1001.37
braak3	inferior_cerebellar_gray_matter+brainstem	ctx_lh_parahippocampal ctx_rh_parahippocampal ctx_lh_fusiform ctx_rh_fusiform left_amygdala right_amygdala ctx_lh_lingual ctx_rh_lingual	brainstem inferior_cerebgm	NA	volume-weighted	bilateral	literature	NA	NA	5.11323	4.61661	5.58593	0.920533	0.72804	1.16806	2.7142	0.818502	4.61894	3623.05	2208.14	7006.94	541.237	312.341	1158.11
braak3	eroded_subcortical_white_matter+inferior_cerebellar_gray_matter+brainstem	ctx_lh_parahippocampal ctx_rh_parahippocampal ctx_lh_fusiform ctx_rh_fusiform left_amygdala right_amygdala ctx_lh_lingual ctx_rh_lingual	hemiwm inferior_cerebgm brainstem	NA	volume-weighted	bilateral	literature	NA	NA	4.82965	4.0763	5.23957	1.15482	0.900952	1.4515	2.83691	0.835651	4.86802	2902.11	1867.27	5113.84	351.608	218.763	655.802
braak4	cerebellum	ctx_lh_middletemporal ctx_rh_middletemporal ctx_lh_caudalanteriorcingulate ctx_rh_caudalanteriorcingulate ctx_lh_rostralanteriorcingulate ctx_rh_rostralanteriorcingulate ctx_lh_posteriorcingulate ctx_rh_posteriorcingulate ctx_lh_isthmuscingulate ctx_rh_isthmuscingulate ctx_lh_insula ctx_rh_insula ctx_lh_inferiortemporal ctx_rh_inferiortemporal ctx_lh_temporalpole ctx_rh_temporalpole	cerebellum	NA	volume-weighted	bilateral	literature	NA	NA	3.17217	2.67271	3.62918	1.06601	0.82193	1.35789	4.43847	2.46338	6.38227	1370.08	930.134	2215.82	1031.48	506.852	3136.75
braak4	inferior_cerebellar_gray_matter	ctx_lh_middletemporal ctx_rh_middletemporal ctx_lh_caudalanteriorcingulate ctx_rh_caudalanteriorcingulate ctx_lh_rostralanteriorcingulate ctx_rh_rostralanteriorcingulate ctx_lh_posteriorcingulate ctx_rh_posteriorcingulate ctx_lh_isthmuscingulate ctx_rh_isthmuscingulate ctx_lh_insula ctx_rh_insula ctx_lh_inferiortemporal ctx_rh_inferiortemporal ctx_lh_temporalpole ctx_rh_temporalpole	inferior_cerebgm	NA	volume-weighted	bilateral	literature	NA	NA	4.39095	3.95194	4.77914	1.14337	0.901537	1.45617	3.89279	1.93284	5.78739	2222.06	1460.74	3780.77	1157.7	541.868	3994.96
braak4	composite	ctx_lh_middletemporal ctx_rh_middletemporal ctx_lh_caudalanteriorcingulate ctx_rh_caudalanteriorcingulate ctx_lh_rostralanteriorcingulate ctx_rh_rostralanteriorcingulate ctx_lh_posteriorcingulate ctx_rh_posteriorcingulate ctx_lh_isthmuscingulate ctx_rh_isthmuscingulate ctx_lh_insula ctx_rh_insula ctx_lh_inferiortemporal ctx_rh_inferiortemporal ctx_lh_temporalpole ctx_rh_temporalpole	composite	NA	volume-weighted	bilateral	literature	NA	NA	3.42356	2.95949	3.70256	1.05889	0.824138	1.34548	5.05449	3.14402	7.17178	1169.33	850.382	1708.21	844.927	437.529	2268.1
braak4	eroded_subcortical_white_matter	ctx_lh_middletemporal ctx_rh_middletemporal ctx_lh_caudalanteriorcingulate ctx_rh_caudalanteriorcingulate ctx_lh_rostralanteriorcingulate ctx_rh_rostralanteriorcingulate ctx_lh_posteriorcingulate ctx_rh_posteriorcingulate ctx_lh_isthmuscingulate ctx_rh_isthmuscingulate ctx_lh_insula ctx_rh_insula ctx_lh_inferiortemporal ctx_rh_inferiortemporal ctx_lh_temporalpole ctx_rh_temporalpole	hemiwm	NA	volume-weighted	bilateral	literature	NA	NA	3.9871	3.41521	4.33176	1.87913	1.46075	2.36953	4.24845	2.31158	6.10314	1648.88	1161.74	2521.56	805.089	398.174	2409.46
braak4	cerebellum_cortex	ctx_lh_middletemporal ctx_rh_middletemporal ctx_lh_caudalanteriorcingulate ctx_rh_caudalanteriorcingulate ctx_lh_rostralanteriorcingulate ctx_rh_rostralanteriorcingulate ctx_lh_posteriorcingulate ctx_rh_posteriorcingulate ctx_lh_isthmuscingulate ctx_rh_isthmuscingulate ctx_lh_insula ctx_rh_insula ctx_lh_inferiortemporal ctx_rh_inferiortemporal ctx_lh_temporalpole ctx_rh_temporalpole	right_cerebellum_cortex left_cerebellum_cortex	NA	volume-weighted	bilateral	literature	NA	NA	3.41402	2.91243	3.87533	1.15382	0.898219	1.42592	4.20033	2.23336	6.34514	1590.85	1065.98	2625.79	1111.75	529.927	3654.25
braak4	brainstem	ctx_lh_middletemporal ctx_rh_middletemporal ctx_lh_caudalanteriorcingulate ctx_rh_caudalanteriorcingulate ctx_lh_rostralanteriorcingulate ctx_rh_rostralanteriorcingulate ctx_lh_posteriorcingulate ctx_rh_posteriorcingulate ctx_lh_isthmuscingulate ctx_rh_isthmuscingulate ctx_lh_insula ctx_rh_insula ctx_lh_inferiortemporal ctx_rh_inferiortemporal ctx_lh_temporalpole ctx_rh_temporalpole	brainstem	NA	volume-weighted	bilateral	literature	NA	NA	3.77956	3.42203	4.14223	1.33521	1.05121	1.67402	4.82816	2.79593	6.98214	1137.5	825.595	1666.4	973.061	475.406	3001.94
braak4	eroded_subcortical_white_matter+inferior_cerebellar_gray_matter	ctx_lh_middletemporal ctx_rh_middletemporal ctx_lh_caudalanteriorcingulate ctx_rh_caudalanteriorcingulate ctx_lh_rostralanteriorcingulate ctx_rh_rostralanteriorcingulate ctx_lh_posteriorcingulate ctx_rh_posteriorcingulate ctx_lh_isthmuscingulate ctx_rh_isthmuscingulate ctx_lh_insula ctx_rh_insula ctx_lh_inferiortemporal ctx_rh_inferiortemporal ctx_lh_temporalpole ctx_rh_temporalpole	hemiwm inferior_cerebgm	NA	volume-weighted	bilateral	literature	NA	NA	3.71555	3.14437	4.0204	1.28872	0.995558	1.6448	4.61773	2.67183	6.47058	1384.86	991.6	2068.54	659.134	357.331	1600.01
braak4	eroded_subcortical_white_matter+cerebellum	ctx_lh_middletemporal ctx_rh_middletemporal ctx_lh_caudalanteriorcingulate ctx_rh_caudalanteriorcingulate ctx_lh_rostralanteriorcingulate ctx_rh_rostralanteriorcingulate ctx_lh_posteriorcingulate ctx_rh_posteriorcingulate ctx_lh_isthmuscingulate ctx_rh_isthmuscingulate ctx_lh_insula ctx_rh_insula ctx_lh_inferiortemporal ctx_rh_inferiortemporal ctx_lh_temporalpole ctx_rh_temporalpole	hemiwm cerebellum	NA	volume-weighted	bilateral	literature	NA	NA	3.46418	3.12781	3.76598	1.13143	0.883553	1.43758	4.92403	2.9652	7.21449	1223.16	886.837	1794.54	704.601	380.131	1728.09
braak4	cerebellum+brainstem	ctx_lh_middletemporal ctx_rh_middletemporal ctx_lh_caudalanteriorcingulate ctx_rh_caudalanteriorcingulate ctx_lh_rostralanteriorcingulate ctx_rh_rostralanteriorcingulate ctx_lh_posteriorcingulate ctx_rh_posteriorcingulate ctx_lh_isthmuscingulate ctx_rh_isthmuscingulate ctx_lh_insula ctx_rh_insula ctx_lh_inferiortemporal ctx_rh_inferiortemporal ctx_lh_temporalpole ctx_rh_temporalpole	brainstem cerebellum	NA	volume-weighted	bilateral	literature	NA	NA	2.93036	2.45346	3.47966	1.01301	0.79185	1.28919	4.52456	2.49838	6.61631	1260.49	852.922	2048.99	1000.15	498.34	2939.26
braak4	inferior_cerebellar_gray_matter+brainstem	ctx_lh_middletemporal ctx_rh_middletemporal ctx_lh_caudalanteriorcingulate ctx_rh_caudalanteriorcingulate ctx_lh_rostralanteriorcingulate ctx_rh_rostralanteriorcingulate ctx_lh_posteriorcingulate ctx_rh_posteriorcingulate ctx_lh_isthmuscingulate ctx_rh_isthmuscingulate ctx_lh_insula ctx_rh_insula ctx_lh_inferiortemporal ctx_rh_inferiortemporal ctx_lh_temporalpole ctx_rh_temporalpole	brainstem inferior_cerebgm	NA	volume-weighted	bilateral	literature	NA	NA	4.03937	3.4434	4.42233	1.01129	0.796054	1.25937	4.29642	2.42733	6.43443	1749.57	1189.23	2824.21	994.036	493.544	2946.61
braak4	eroded_subcortical_white_matter+inferior_cerebellar_gray_matter+brainstem	ctx_lh_middletemporal ctx_rh_middletemporal ctx_lh_caudalanteriorcingulate ctx_rh_caudalanteriorcingulate ctx_lh_rostralanteriorcingulate ctx_rh_rostralanteriorcingulate ctx_lh_posteriorcingulate ctx_rh_posteriorcingulate ctx_lh_isthmuscingulate ctx_rh_isthmuscingulate ctx_lh_insula ctx_rh_insula ctx_lh_inferiortemporal ctx_rh_inferiortemporal ctx_lh_temporalpole ctx_rh_temporalpole	hemiwm inferior_cerebgm brainstem	NA	volume-weighted	bilateral	literature	NA	NA	3.67925	3.17165	3.97594	1.24755	0.982619	1.57054	4.73245	2.71521	6.71893	1314.1	946.996	1944.76	657.29	357.61	1583.52
braak5	cerebellum	ctx_lh_superiorfrontal ctx_rh_superiorfrontal ctx_lh_lateralorbitofrontal ctx_rh_lateralorbitofrontal ctx_lh_medialorbitofrontal ctx_lh_medialorbitofrontal ctx_lh_frontalpole ctx_lh_frontalpole ctx_lh_caudalmiddlefrontal ctx_lh_caudalmiddlefrontal ctx_lh_rostralmiddlefrontal ctx_lh_rostralmiddlefrontal ctx_lh_parsopercularis ctx_lh_parsopercularis ctx_lh_parsorbitalis ctx_lh_parsorbitalis ctx_lh_…	cerebellum	NA	volume-weighted	bilateral	literature	NA	NA	1.77443	1.48516	2.0788	1.1243	0.873818	1.39386	4.33623	2.40003	6.39314	1269.56	804.864	2293.12	1950.69	742.765	13549.8
braak5	inferior_cerebellar_gray_matter	ctx_lh_superiorfrontal ctx_rh_superiorfrontal ctx_lh_lateralorbitofrontal ctx_rh_lateralorbitofrontal ctx_lh_medialorbitofrontal ctx_lh_medialorbitofrontal ctx_lh_frontalpole ctx_lh_frontalpole ctx_lh_caudalmiddlefrontal ctx_lh_caudalmiddlefrontal ctx_lh_rostralmiddlefrontal ctx_lh_rostralmiddlefrontal ctx_lh_parsopercularis ctx_lh_parsopercularis ctx_lh_parsorbitalis ctx_lh_parsorbitalis ctx_lh_…	inferior_cerebgm	NA	volume-weighted	bilateral	literature	NA	NA	2.33581	1.97352	2.74148	1.1828	0.923	1.48158	3.64094	1.62204	5.62802	1982.8	1165.03	4099.96	2501.33	859.337	28957.7
braak5	composite	ctx_lh_superiorfrontal ctx_rh_superiorfrontal ctx_lh_lateralorbitofrontal ctx_rh_lateralorbitofrontal ctx_lh_medialorbitofrontal ctx_lh_medialorbitofrontal ctx_lh_frontalpole ctx_lh_frontalpole ctx_lh_caudalmiddlefrontal ctx_lh_caudalmiddlefrontal ctx_lh_rostralmiddlefrontal ctx_lh_rostralmiddlefrontal ctx_lh_parsopercularis ctx_lh_parsopercularis ctx_lh_parsorbitalis ctx_lh_parsorbitalis ctx_lh_…	composite	NA	volume-weighted	bilateral	literature	NA	NA	1.39397	1.16483	1.64854	1.05223	0.823033	1.31515	4.54662	2.52654	6.60323	862.03	581.027	1409.8	1074.99	490.415	3983.82
braak5	eroded_subcortical_white_matter	ctx_lh_superiorfrontal ctx_rh_superiorfrontal ctx_lh_lateralorbitofrontal ctx_rh_lateralorbitofrontal ctx_lh_medialorbitofrontal ctx_lh_medialorbitofrontal ctx_lh_frontalpole ctx_lh_frontalpole ctx_lh_caudalmiddlefrontal ctx_lh_caudalmiddlefrontal ctx_lh_rostralmiddlefrontal ctx_lh_rostralmiddlefrontal ctx_lh_parsopercularis ctx_lh_parsopercularis ctx_lh_parsorbitalis ctx_lh_parsorbitalis ctx_lh_…	hemiwm	NA	volume-weighted	bilateral	literature	NA	NA	2.24296	1.88736	2.65379	1.96118	1.56788	2.37314	4.0701	2.00991	6.07305	1376.35	912.918	2308.54	1172.57	492.03	5632.64
braak5	cerebellum_cortex	ctx_lh_superiorfrontal ctx_rh_superiorfrontal ctx_lh_lateralorbitofrontal ctx_rh_lateralorbitofrontal ctx_lh_medialorbitofrontal ctx_lh_medialorbitofrontal ctx_lh_frontalpole ctx_lh_frontalpole ctx_lh_caudalmiddlefrontal ctx_lh_caudalmiddlefrontal ctx_lh_rostralmiddlefrontal ctx_lh_rostralmiddlefrontal ctx_lh_parsopercularis ctx_lh_parsopercularis ctx_lh_parsorbitalis ctx_lh_parsorbitalis ctx_lh_…	right_cerebellum_cortex left_cerebellum_cortex	NA	volume-weighted	bilateral	literature	NA	NA	2.02449	1.70003	2.37224	1.20906	0.958436	1.50686	4.14822	2.16913	6.3616	1526.36	947.479	2858.27	2401.81	840.414	25078.5
braak5	brainstem	ctx_lh_superiorfrontal ctx_rh_superiorfrontal ctx_lh_lateralorbitofrontal ctx_rh_lateralorbitofrontal ctx_lh_medialorbitofrontal ctx_lh_medialorbitofrontal ctx_lh_frontalpole ctx_lh_frontalpole ctx_lh_caudalmiddlefrontal ctx_lh_caudalmiddlefrontal ctx_lh_rostralmiddlefrontal ctx_lh_rostralmiddlefrontal ctx_lh_parsopercularis ctx_lh_parsopercularis ctx_lh_parsorbitalis ctx_lh_parsorbitalis ctx_lh_…	brainstem	NA	volume-weighted	bilateral	literature	NA	NA	2.74348	2.34537	3.18088	1.38284	1.0986	1.74647	5.01736	3.04344	7.07923	1140.41	785.114	1805.33	1473.36	601.62	7783.51
braak5	eroded_subcortical_white_matter+inferior_cerebellar_gray_matter	ctx_lh_superiorfrontal ctx_rh_superiorfrontal ctx_lh_lateralorbitofrontal ctx_rh_lateralorbitofrontal ctx_lh_medialorbitofrontal ctx_lh_medialorbitofrontal ctx_lh_frontalpole ctx_lh_frontalpole ctx_lh_caudalmiddlefrontal ctx_lh_caudalmiddlefrontal ctx_lh_rostralmiddlefrontal ctx_lh_rostralmiddlefrontal ctx_lh_parsopercularis ctx_lh_parsopercularis ctx_lh_parsorbitalis ctx_lh_parsorbitalis ctx_lh_…	hemiwm inferior_cerebgm	NA	volume-weighted	bilateral	literature	NA	NA	1.44948	1.22322	1.72174	1.26808	0.98582	1.61715	4.04472	2.14211	6.20204	980.452	645.903	1662.51	789.528	385.478	2439.86
braak5	eroded_subcortical_white_matter+cerebellum	ctx_lh_superiorfrontal ctx_rh_superiorfrontal ctx_lh_lateralorbitofrontal ctx_rh_lateralorbitofrontal ctx_lh_medialorbitofrontal ctx_lh_medialorbitofrontal ctx_lh_frontalpole ctx_lh_frontalpole ctx_lh_caudalmiddlefrontal ctx_lh_caudalmiddlefrontal ctx_lh_rostralmiddlefrontal ctx_lh_rostralmiddlefrontal ctx_lh_parsopercularis ctx_lh_parsopercularis ctx_lh_parsorbitalis ctx_lh_parsorbitalis ctx_lh_…	hemiwm cerebellum	NA	volume-weighted	bilateral	literature	NA	NA	1.22247	1.0182	1.45736	1.09567	0.850117	1.36415	4.14473	2.29938	6.34679	851.355	568.079	1414.51	837.9	407.71	2611.61
braak5	cerebellum+brainstem	ctx_lh_superiorfrontal ctx_rh_superiorfrontal ctx_lh_lateralorbitofrontal ctx_rh_lateralorbitofrontal ctx_lh_medialorbitofrontal ctx_lh_medialorbitofrontal ctx_lh_frontalpole ctx_lh_frontalpole ctx_lh_caudalmiddlefrontal ctx_lh_caudalmiddlefrontal ctx_lh_rostralmiddlefrontal ctx_lh_rostralmiddlefrontal ctx_lh_parsopercularis ctx_lh_parsopercularis ctx_lh_parsorbitalis ctx_lh_parsorbitalis ctx_lh_…	brainstem cerebellum	NA	volume-weighted	bilateral	literature	NA	NA	1.68277	1.43226	1.98975	1.05862	0.837222	1.33877	4.41641	2.45689	6.30987	1155.51	742.356	2041.23	1745.21	696.027	10059.1
braak5	inferior_cerebellar_gray_matter+brainstem	ctx_lh_superiorfrontal ctx_rh_superiorfrontal ctx_lh_lateralorbitofrontal ctx_rh_lateralorbitofrontal ctx_lh_medialorbitofrontal ctx_lh_medialorbitofrontal ctx_lh_frontalpole ctx_lh_frontalpole ctx_lh_caudalmiddlefrontal ctx_lh_caudalmiddlefrontal ctx_lh_rostralmiddlefrontal ctx_lh_rostralmiddlefrontal ctx_lh_parsopercularis ctx_lh_parsopercularis ctx_lh_parsorbitalis ctx_lh_parsorbitalis ctx_lh_…	brainstem inferior_cerebgm	NA	volume-weighted	bilateral	literature	NA	NA	1.95156	1.62773	2.27883	1.05129	0.808431	1.315	3.92921	2.10107	5.99642	1488.94	912.699	2850.37	1811.17	714.331	10897.3
braak5	eroded_subcortical_white_matter+inferior_cerebellar_gray_matter+brainstem	ctx_lh_superiorfrontal ctx_rh_superiorfrontal ctx_lh_lateralorbitofrontal ctx_rh_lateralorbitofrontal ctx_lh_medialorbitofrontal ctx_lh_medialorbitofrontal ctx_lh_frontalpole ctx_lh_frontalpole ctx_lh_caudalmiddlefrontal ctx_lh_caudalmiddlefrontal ctx_lh_rostralmiddlefrontal ctx_lh_rostralmiddlefrontal ctx_lh_parsopercularis ctx_lh_parsopercularis ctx_lh_parsorbitalis ctx_lh_parsorbitalis ctx_lh_…	hemiwm inferior_cerebgm brainstem	NA	volume-weighted	bilateral	literature	NA	NA	1.43851	1.21991	1.70688	1.21917	0.950028	1.56091	4.13281	2.21155	6.22417	929.001	617.78	1551.86	781.015	384.56	2363.12
braak6	cerebellum	ctx_lh_pericalcarine ctx_lh_pericalcarine ctx_lh_postcentral ctx_lh_postcentral ctx_lh_cuneus ctx_lh_cuneus ctx_lh_precentral ctx_lh_precentral ctx_lh_paracentral ctx_lh_paracentral	cerebellum	NA	volume-weighted	bilateral	literature	NA	NA	2.25421	1.92276	2.61996	1.36061	1.07192	1.65897	3.26302	1.34112	5.525	3844.52	1986.85	10367.1	31339.4	2298.88	10944.1
braak6	inferior_cerebellar_gray_matter	ctx_lh_pericalcarine ctx_lh_pericalcarine ctx_lh_postcentral ctx_lh_postcentral ctx_lh_cuneus ctx_lh_cuneus ctx_lh_precentral ctx_lh_precentral ctx_lh_paracentral ctx_lh_paracentral	inferior_cerebgm	NA	volume-weighted	bilateral	literature	NA	NA	2.40208	2.03863	2.81521	1.38998	1.08611	1.72938	2.7311	0.708725	4.70907	5204.98	2477.54	17171.4	37289.9	2479.6	10573.3
braak6	composite	ctx_lh_pericalcarine ctx_lh_pericalcarine ctx_lh_postcentral ctx_lh_postcentral ctx_lh_cuneus ctx_lh_cuneus ctx_lh_precentral ctx_lh_precentral ctx_lh_paracentral ctx_lh_paracentral	composite	NA	volume-weighted	bilateral	literature	NA	NA	1.94728	1.65364	2.24404	1.28967	1.03669	1.54503	3.74087	1.7477	5.82025	2427.77	1415.58	5093.24	4140.72	1013.84	9.44402e+06
braak6	eroded_subcortical_white_matter	ctx_lh_pericalcarine ctx_lh_pericalcarine ctx_lh_postcentral ctx_lh_postcentral ctx_lh_cuneus ctx_lh_cuneus ctx_lh_precentral ctx_lh_precentral ctx_lh_paracentral ctx_lh_paracentral	hemiwm	NA	volume-weighted	bilateral	literature	NA	NA	2.28044	1.93477	2.70018	2.05652	1.63824	2.30935	2.56127	0.396888	4.69838	4370.89	2253.52	11850.8	4585.25	1051.02	582812
braak6	cerebellum_cortex	ctx_lh_pericalcarine ctx_lh_pericalcarine ctx_lh_postcentral ctx_lh_postcentral ctx_lh_cuneus ctx_lh_cuneus ctx_lh_precentral ctx_lh_precentral ctx_lh_paracentral ctx_lh_paracentral	right_cerebellum_cortex left_cerebellum_cortex	NA	volume-weighted	bilateral	literature	NA	NA	2.34341	1.99224	2.70669	1.43829	1.13291	1.74223	2.9572	0.974385	5.11714	4841.1	2357.29	15061.8	59904.3	2706.31	8188.27
braak6	brainstem	ctx_lh_pericalcarine ctx_lh_pericalcarine ctx_lh_postcentral ctx_lh_postcentral ctx_lh_cuneus ctx_lh_cuneus ctx_lh_precentral ctx_lh_precentral ctx_lh_paracentral ctx_lh_paracentral	brainstem	NA	volume-weighted	bilateral	literature	NA	NA	2.91944	2.51221	3.16008	1.60391	1.25794	2.05196	3.8697	1.92	5.85488	2691.91	1587.99	5525.03	5332.3	1177.99	327599
braak6	eroded_subcortical_white_matter+inferior_cerebellar_gray_matter	ctx_lh_pericalcarine ctx_lh_pericalcarine ctx_lh_postcentral ctx_lh_postcentral ctx_lh_cuneus ctx_lh_cuneus ctx_lh_precentral ctx_lh_precentral ctx_lh_paracentral ctx_lh_paracentral	hemiwm inferior_cerebgm	NA	volume-weighted	bilateral	literature	NA	NA	1.72345	1.45359	2.03443	1.49731	1.28451	1.68245	3.26899	1.33995	5.13549	2461.01	1405.31	5374.85	2148.21	699.724	34974.1
braak6	eroded_subcortical_white_matter+cerebellum	ctx_lh_pericalcarine ctx_lh_pericalcarine ctx_lh_postcentral ctx_lh_postcentral ctx_lh_cuneus ctx_lh_cuneus ctx_lh_precentral ctx_lh_precentral ctx_lh_paracentral ctx_lh_paracentral	hemiwm cerebellum	NA	volume-weighted	bilateral	literature	NA	NA	1.67317	1.42894	1.99359	1.34973	1.07498	1.55135	3.47463	1.57499	5.5178	2290.74	1318.73	4924.73	2504.89	764.403	69553
braak6	cerebellum+brainstem	ctx_lh_pericalcarine ctx_lh_pericalcarine ctx_lh_postcentral ctx_lh_postcentral ctx_lh_cuneus ctx_lh_cuneus ctx_lh_precentral ctx_lh_precentral ctx_lh_paracentral ctx_lh_paracentral	brainstem cerebellum	NA	volume-weighted	bilateral	literature	NA	NA	2.24422	1.90501	2.57788	1.31074	1.04156	1.57459	3.42439	1.42032	5.41856	3417.93	1825.11	8570.09	18442.5	1967.21	16356.6
braak6	inferior_cerebellar_gray_matter+brainstem	ctx_lh_pericalcarine ctx_lh_pericalcarine ctx_lh_postcentral ctx_lh_postcentral ctx_lh_cuneus ctx_lh_cuneus ctx_lh_precentral ctx_lh_precentral ctx_lh_paracentral ctx_lh_paracentral	brainstem inferior_cerebgm	NA	volume-weighted	bilateral	literature	NA	NA	2.27003	1.94068	2.65924	1.30803	1.02021	1.60433	3.15601	1.15805	5.07092	3746.38	1954.11	9893.03	15195.5	1881.26	21430.2
braak6	eroded_subcortical_white_matter+inferior_cerebellar_gray_matter+brainstem	ctx_lh_pericalcarine ctx_lh_pericalcarine ctx_lh_postcentral ctx_lh_postcentral ctx_lh_cuneus ctx_lh_cuneus ctx_lh_precentral ctx_lh_precentral ctx_lh_paracentral ctx_lh_paracentral	hemiwm inferior_cerebgm brainstem	NA	volume-weighted	bilateral	literature	NA	NA	1.75942	1.48149	2.07298	1.44306	1.13682	1.64726	3.40357	1.52119	5.41431	2302.59	1341.09	4840.9	2045.42	683.575	28018.7
meta_temporal	cerebellum	ctx_lh_entorhinal ctx_rh_entorhinal ctx_lh_parahippocampal ctx_rh_parahippocampal left_amygdala right_amygdala ctx_lh_inferiortemporal ctx_rh_inferiortemporal ctx_lh_fusiform ctx_rh_fusiform ctx_lh_middletemporal ctx_rh_middletemporal	cerebellum	NA	volume-weighted	bilateral	literature	NA	NA	4.67607	3.99925	5.06795	1.05243	0.823437	1.31725	4.16527	2.26757	6.19066	1721.15	1189.37	2709.33	695.736	383.949	1627.26
meta_temporal	inferior_cerebellar_gray_matter	ctx_lh_entorhinal ctx_rh_entorhinal ctx_lh_parahippocampal ctx_rh_parahippocampal left_amygdala right_amygdala ctx_lh_inferiortemporal ctx_rh_inferiortemporal ctx_lh_fusiform ctx_rh_fusiform ctx_lh_middletemporal ctx_rh_middletemporal	inferior_cerebgm	NA	volume-weighted	bilateral	literature	NA	NA	5.47862	4.97058	5.99173	1.12574	0.893009	1.41911	3.55522	1.74204	5.52912	2424.9	1587.97	4151.48	730.225	394.385	1786.78
meta_temporal	composite	ctx_lh_entorhinal ctx_rh_entorhinal ctx_lh_parahippocampal ctx_rh_parahippocampal left_amygdala right_amygdala ctx_lh_inferiortemporal ctx_rh_inferiortemporal ctx_lh_fusiform ctx_rh_fusiform ctx_lh_middletemporal ctx_rh_middletemporal	composite	NA	volume-weighted	bilateral	literature	NA	NA	4.66881	3.96845	5.05963	1.05997	0.82035	1.31262	4.37379	2.46402	6.4862	1538.35	1090.27	2332.28	625.414	352.625	1400.58
meta_temporal	eroded_subcortical_white_matter	ctx_lh_entorhinal ctx_rh_entorhinal ctx_lh_parahippocampal ctx_rh_parahippocampal left_amygdala right_amygdala ctx_lh_inferiortemporal ctx_rh_inferiortemporal ctx_lh_fusiform ctx_rh_fusiform ctx_lh_middletemporal ctx_rh_middletemporal	hemiwm	NA	volume-weighted	bilateral	literature	NA	NA	5.18078	4.36587	5.63966	1.81455	1.43563	2.29337	3.72442	1.69194	5.90326	1979.7	1363.72	3131.22	630.677	339.988	1549.33
meta_temporal	cerebellum_cortex	ctx_lh_entorhinal ctx_rh_entorhinal ctx_lh_parahippocampal ctx_rh_parahippocampal left_amygdala right_amygdala ctx_lh_inferiortemporal ctx_rh_inferiortemporal ctx_lh_fusiform ctx_rh_fusiform ctx_lh_middletemporal ctx_rh_middletemporal	right_cerebellum_cortex left_cerebellum_cortex	NA	volume-weighted	bilateral	literature	NA	NA	4.7808	4.34553	5.20005	1.12711	0.872014	1.43528	3.94961	1.94082	5.7693	1908.82	1298.04	3079.2	725.442	394.252	1751.79
meta_temporal	brainstem	ctx_lh_entorhinal ctx_rh_entorhinal ctx_lh_parahippocampal ctx_rh_parahippocampal left_amygdala right_amygdala ctx_lh_inferiortemporal ctx_rh_inferiortemporal ctx_lh_fusiform ctx_rh_fusiform ctx_lh_middletemporal ctx_rh_middletemporal	brainstem	NA	volume-weighted	bilateral	literature	NA	NA	4.90511	4.24179	5.34174	1.33203	1.03979	1.7076	4.57547	2.58343	6.50966	1402.53	1002.13	2101.34	719.579	386.24	1784.18
meta_temporal	eroded_subcortical_white_matter+inferior_cerebellar_gray_matter	ctx_lh_entorhinal ctx_rh_entorhinal ctx_lh_parahippocampal ctx_rh_parahippocampal left_amygdala right_amygdala ctx_lh_inferiortemporal ctx_rh_inferiortemporal ctx_lh_fusiform ctx_rh_fusiform ctx_lh_middletemporal ctx_rh_middletemporal	hemiwm inferior_cerebgm	NA	volume-weighted	bilateral	literature	NA	NA	4.9781	4.25097	5.36467	1.27701	0.986631	1.58407	3.97456	1.9271	5.90204	1767.79	1232.66	2745.34	520.428	302.473	1098.53
meta_temporal	eroded_subcortical_white_matter+cerebellum	ctx_lh_entorhinal ctx_rh_entorhinal ctx_lh_parahippocampal ctx_rh_parahippocampal left_amygdala right_amygdala ctx_lh_inferiortemporal ctx_rh_inferiortemporal ctx_lh_fusiform ctx_rh_fusiform ctx_lh_middletemporal ctx_rh_middletemporal	hemiwm cerebellum	NA	volume-weighted	bilateral	literature	NA	NA	4.71329	3.98477	5.07401	1.12964	0.867028	1.41004	4.21727	2.2013	6.25784	1599.7	1129.46	2438.8	542.397	314.864	1147.53
meta_temporal	cerebellum+brainstem	ctx_lh_entorhinal ctx_rh_entorhinal ctx_lh_parahippocampal ctx_rh_parahippocampal left_amygdala right_amygdala ctx_lh_inferiortemporal ctx_rh_inferiortemporal ctx_lh_fusiform ctx_rh_fusiform ctx_lh_middletemporal ctx_rh_middletemporal	brainstem cerebellum	NA	volume-weighted	bilateral	literature	NA	NA	4.64787	4.17017	5.0678	1.00909	0.784958	1.26748	4.25725	2.16145	6.29126	1633.79	1138.66	2539.13	684.377	380.269	1578.45
meta_temporal	inferior_cerebellar_gray_matter+brainstem	ctx_lh_entorhinal ctx_rh_entorhinal ctx_lh_parahippocampal ctx_rh_parahippocampal left_amygdala right_amygdala ctx_lh_inferiortemporal ctx_rh_inferiortemporal ctx_lh_fusiform ctx_rh_fusiform ctx_lh_middletemporal ctx_rh_middletemporal	brainstem inferior_cerebgm	NA	volume-weighted	bilateral	literature	NA	NA	5.21372	4.42157	5.67675	1.00631	0.779381	1.25247	3.85828	1.91194	5.94179	2037.32	1373.68	3330.08	670.53	373.538	1538.41
meta_temporal	eroded_subcortical_white_matter+inferior_cerebellar_gray_matter+brainstem	ctx_lh_entorhinal ctx_rh_entorhinal ctx_lh_parahippocampal ctx_rh_parahippocampal left_amygdala right_amygdala ctx_lh_inferiortemporal ctx_rh_inferiortemporal ctx_lh_fusiform ctx_rh_fusiform ctx_lh_middletemporal ctx_rh_middletemporal	hemiwm inferior_cerebgm brainstem	NA	volume-weighted	bilateral	literature	NA	NA	4.94484	4.19883	5.36442	1.24135	0.975972	1.55231	4.06303	2.06931	6.17403	1695.26	1189.09	2609.67	519.999	302.817	1093.55
mesial_temporal	cerebellum	ctx_lh_entorhinal ctx_rh_entorhinal ctx_lh_parahippocampal ctx_rh_parahippocampal left_hippocampus right_hippocampus left_amygdala right_amygdala	cerebellum	NA	volume-weighted	bilateral	literature	NA	NA	2.55515	2.19794	2.96227	1.47644	1.18004	1.8932	0.215017	-1.66332	2.25197	3781.19	2130.92	8475.8	417.097	246.561	852.774
mesial_temporal	inferior_cerebellar_gray_matter	ctx_lh_entorhinal ctx_rh_entorhinal ctx_lh_parahippocampal ctx_rh_parahippocampal left_hippocampus right_hippocampus left_amygdala right_amygdala	inferior_cerebgm	NA	volume-weighted	bilateral	literature	NA	NA	3.27784	2.81882	3.79302	1.64982	1.28934	2.11026	0.0325167	-1.78597	2.12147	6406.44	3187.85	18888.7	574.082	312.54	1381.19
mesial_temporal	composite	ctx_lh_entorhinal ctx_rh_entorhinal ctx_lh_parahippocampal ctx_rh_parahippocampal left_hippocampus right_hippocampus left_amygdala right_amygdala	composite	NA	volume-weighted	bilateral	literature	NA	NA	1.79648	1.52755	2.11148	0.979706	0.783275	1.21937	-0.0117306	-2.13137	1.95479	1966.55	1234.51	3611.99	240.528	160.836	398.299
mesial_temporal	eroded_subcortical_white_matter	ctx_lh_entorhinal ctx_rh_entorhinal ctx_lh_parahippocampal ctx_rh_parahippocampal left_hippocampus right_hippocampus left_amygdala right_amygdala	hemiwm	NA	volume-weighted	bilateral	literature	NA	NA	2.1746	1.84311	2.59386	1.4161	1.11035	1.79532	-0.438815	-2.41041	1.60459	3099.05	1781.7	6679.54	336.422	208.066	634.033
mesial_temporal	cerebellum_cortex	ctx_lh_entorhinal ctx_rh_entorhinal ctx_lh_parahippocampal ctx_rh_parahippocampal left_hippocampus right_hippocampus left_amygdala right_amygdala	right_cerebellum_cortex left_cerebellum_cortex	NA	volume-weighted	bilateral	literature	NA	NA	2.72557	2.34069	3.15058	1.61814	1.28391	2.0077	0.0213884	-1.96421	2.00753	4981.38	2617.56	12938.7	467.523	267.38	1018.02
mesial_temporal	brainstem	ctx_lh_entorhinal ctx_rh_entorhinal ctx_lh_parahippocampal ctx_rh_parahippocampal left_hippocampus right_hippocampus left_amygdala right_amygdala	brainstem	NA	volume-weighted	bilateral	literature	NA	NA	2.77637	2.33398	3.09996	1.23906	0.964302	1.52853	1.15879	-0.757762	3.23183	1934.28	1309.65	3141.28	347.72	214.917	656.055
mesial_temporal	eroded_subcortical_white_matter+inferior_cerebellar_gray_matter	ctx_lh_entorhinal ctx_rh_entorhinal ctx_lh_parahippocampal ctx_rh_parahippocampal left_hippocampus right_hippocampus left_amygdala right_amygdala	hemiwm inferior_cerebgm	NA	volume-weighted	bilateral	literature	NA	NA	1.94854	1.65388	2.30954	1.08695	0.858524	1.34838	-0.289073	-2.19031	1.80516	2355.38	1427.55	4600.88	222.286	150.235	361.998
mesial_temporal	eroded_subcortical_white_matter+cerebellum	ctx_lh_entorhinal ctx_rh_entorhinal ctx_lh_parahippocampal ctx_rh_parahippocampal left_hippocampus right_hippocampus left_amygdala right_amygdala	hemiwm cerebellum	NA	volume-weighted	bilateral	literature	NA	NA	1.75577	1.48318	2.05759	1.03392	0.81462	1.2987	-0.247065	-2.23226	1.74338	2035.68	1261.43	3823.67	219.253	148.863	354.546
mesial_temporal	cerebellum+brainstem	ctx_lh_entorhinal ctx_rh_entorhinal ctx_lh_parahippocampal ctx_rh_parahippocampal left_hippocampus right_hippocampus left_amygdala right_amygdala	brainstem cerebellum	NA	volume-weighted	bilateral	literature	NA	NA	2.41353	2.04331	2.84095	1.37256	1.07904	1.71722	0.265413	-1.56774	2.25154	3244.34	1878.3	6899.33	375.658	227.986	732.026
mesial_temporal	inferior_cerebellar_gray_matter+brainstem	ctx_lh_entorhinal ctx_rh_entorhinal ctx_lh_parahippocampal ctx_rh_parahippocampal left_hippocampus right_hippocampus left_amygdala right_amygdala	brainstem inferior_cerebgm	NA	volume-weighted	bilateral	literature	NA	NA	2.83399	2.39426	3.26849	1.4167	1.09185	1.79456	0.162255	-1.71159	2.18033	4389.7	2371.05	10738.9	428.92	252.3	885.075
mesial_temporal	eroded_subcortical_white_matter+inferior_cerebellar_gray_matter+brainstem	ctx_lh_entorhinal ctx_rh_entorhinal ctx_lh_parahippocampal ctx_rh_parahippocampal left_hippocampus right_hippocampus left_amygdala right_amygdala	hemiwm inferior_cerebgm brainstem	NA	volume-weighted	bilateral	literature	NA	NA	1.91852	1.60252	2.27101	1.05299	0.825017	1.32603	-0.193187	-2.19593	1.73427	2138.12	1323.19	4025.19	215.674	146.599	348.147
temporoparietal	cerebellum	ctx_lh_inferiortemporal ctx_rh_inferiortemporal ctx_lh_middletemporal ctx_rh_middletemporal ctx_lh_fusiform ctx_rh_fusiform ctx_lh_supramarginal ctx_rh_supramarginal ctx_lh_inferiorparietal ctx_rh_inferiorparietal ctx_lh_posteriorcingulate ctx_rh_posteriorcingulate ctx_lh_precuneus ctx_rh_precuneus ctx_lh_superiorparietal ctx_rh_superiorparietal ctx_lh_inferiorparietal ctx_rh_inferiorparietal ctx…	cerebellum	NA	volume-weighted	bilateral	literature	NA	NA	1.84194	1.56625	2.15278	1.11767	0.864285	1.41681	3.52809	1.62893	5.75153	1137.72	720.576	2058.4	1539.85	666.775	6674.14
temporoparietal	inferior_cerebellar_gray_matter	ctx_lh_inferiortemporal ctx_rh_inferiortemporal ctx_lh_middletemporal ctx_rh_middletemporal ctx_lh_fusiform ctx_rh_fusiform ctx_lh_supramarginal ctx_rh_supramarginal ctx_lh_inferiorparietal ctx_rh_inferiorparietal ctx_lh_posteriorcingulate ctx_rh_posteriorcingulate ctx_lh_precuneus ctx_rh_precuneus ctx_lh_superiorparietal ctx_rh_superiorparietal ctx_lh_inferiorparietal ctx_rh_inferiorparietal ctx…	inferior_cerebgm	NA	volume-weighted	bilateral	literature	NA	NA	2.43841	2.05227	2.88728	1.20056	0.946787	1.48982	3.11683	1.22476	5.17381	1699.14	1002.85	3484.07	1554.35	666.259	6959.27
temporoparietal	composite	ctx_lh_inferiortemporal ctx_rh_inferiortemporal ctx_lh_middletemporal ctx_rh_middletemporal ctx_lh_fusiform ctx_rh_fusiform ctx_lh_supramarginal ctx_rh_supramarginal ctx_lh_inferiorparietal ctx_rh_inferiorparietal ctx_lh_posteriorcingulate ctx_rh_posteriorcingulate ctx_lh_precuneus ctx_rh_precuneus ctx_lh_superiorparietal ctx_rh_superiorparietal ctx_lh_inferiorparietal ctx_rh_inferiorparietal ctx…	composite	NA	volume-weighted	bilateral	literature	NA	NA	1.78473	1.49387	2.12389	1.08376	0.843595	1.37047	3.59572	1.5325	5.77953	972.306	637.004	1663.44	1337.69	601.057	5180.19
temporoparietal	eroded_subcortical_white_matter	ctx_lh_inferiortemporal ctx_rh_inferiortemporal ctx_lh_middletemporal ctx_rh_middletemporal ctx_lh_fusiform ctx_rh_fusiform ctx_lh_supramarginal ctx_rh_supramarginal ctx_lh_inferiorparietal ctx_rh_inferiorparietal ctx_lh_posteriorcingulate ctx_rh_posteriorcingulate ctx_lh_precuneus ctx_rh_precuneus ctx_lh_superiorparietal ctx_rh_superiorparietal ctx_lh_inferiorparietal ctx_rh_inferiorparietal ctx…	hemiwm	NA	volume-weighted	bilateral	literature	NA	NA	2.67686	2.22456	3.16748	1.77559	1.37828	2.22587	3.52133	1.45979	5.70696	1379.91	894.187	2403.31	1317.03	564.087	5911.77
temporoparietal	cerebellum_cortex	ctx_lh_inferiortemporal ctx_rh_inferiortemporal ctx_lh_middletemporal ctx_rh_middletemporal ctx_lh_fusiform ctx_rh_fusiform ctx_lh_supramarginal ctx_rh_supramarginal ctx_lh_inferiorparietal ctx_rh_inferiorparietal ctx_lh_posteriorcingulate ctx_rh_posteriorcingulate ctx_lh_precuneus ctx_rh_precuneus ctx_lh_superiorparietal ctx_rh_superiorparietal ctx_lh_inferiorparietal ctx_rh_inferiorparietal ctx…	right_cerebellum_cortex left_cerebellum_cortex	NA	volume-weighted	bilateral	literature	NA	NA	2.00916	1.68979	2.3644	1.15241	0.90965	1.44569	3.46559	1.4281	5.59345	1278.77	797.013	2377.89	1650.42	697.126	7754.41
temporoparietal	brainstem	ctx_lh_inferiortemporal ctx_rh_inferiortemporal ctx_lh_middletemporal ctx_rh_middletemporal ctx_lh_fusiform ctx_rh_fusiform ctx_lh_supramarginal ctx_rh_supramarginal ctx_lh_inferiorparietal ctx_rh_inferiorparietal ctx_lh_posteriorcingulate ctx_rh_posteriorcingulate ctx_lh_precuneus ctx_rh_precuneus ctx_lh_superiorparietal ctx_rh_superiorparietal ctx_lh_inferiorparietal ctx_rh_inferiorparietal ctx…	brainstem	NA	volume-weighted	bilateral	literature	NA	NA	2.82523	2.40021	3.31233	1.44684	1.14222	1.79995	4.21785	2.22262	6.3451	1059.13	718.845	1713.61	1474.38	629.282	6693.52
temporoparietal	eroded_subcortical_white_matter+inferior_cerebellar_gray_matter	ctx_lh_inferiortemporal ctx_rh_inferiortemporal ctx_lh_middletemporal ctx_rh_middletemporal ctx_lh_fusiform ctx_rh_fusiform ctx_lh_supramarginal ctx_rh_supramarginal ctx_lh_inferiorparietal ctx_rh_inferiorparietal ctx_lh_posteriorcingulate ctx_rh_posteriorcingulate ctx_lh_precuneus ctx_rh_precuneus ctx_lh_superiorparietal ctx_rh_superiorparietal ctx_lh_inferiorparietal ctx_rh_inferiorparietal ctx…	hemiwm inferior_cerebgm	NA	volume-weighted	bilateral	literature	NA	NA	1.97528	1.64041	2.3438	1.20534	0.926113	1.49349	3.31697	1.19568	5.45402	1117.38	717.907	1973.69	1096.59	517.155	3707.77
temporoparietal	eroded_subcortical_white_matter+cerebellum	ctx_lh_inferiortemporal ctx_rh_inferiortemporal ctx_lh_middletemporal ctx_rh_middletemporal ctx_lh_fusiform ctx_rh_fusiform ctx_lh_supramarginal ctx_rh_supramarginal ctx_lh_inferiorparietal ctx_rh_inferiorparietal ctx_lh_posteriorcingulate ctx_rh_posteriorcingulate ctx_lh_precuneus ctx_rh_precuneus ctx_lh_superiorparietal ctx_rh_superiorparietal ctx_lh_inferiorparietal ctx_rh_inferiorparietal ctx…	hemiwm cerebellum	NA	volume-weighted	bilateral	literature	NA	NA	1.71444	1.43402	2.0328	1.0679	0.83225	1.3372	3.41858	1.45051	5.62449	974.894	636.168	1678.64	1152	541.255	3934.62
temporoparietal	cerebellum+brainstem	ctx_lh_inferiortemporal ctx_rh_inferiortemporal ctx_lh_middletemporal ctx_rh_middletemporal ctx_lh_fusiform ctx_rh_fusiform ctx_lh_supramarginal ctx_rh_supramarginal ctx_lh_inferiorparietal ctx_rh_inferiorparietal ctx_lh_posteriorcingulate ctx_rh_posteriorcingulate ctx_lh_precuneus ctx_rh_precuneus ctx_lh_superiorparietal ctx_rh_superiorparietal ctx_lh_inferiorparietal ctx_rh_inferiorparietal ctx…	brainstem cerebellum	NA	volume-weighted	bilateral	literature	NA	NA	1.78478	1.49067	2.08486	1.08368	0.851939	1.35241	3.56026	1.68105	5.5943	1074.52	686.544	1915.57	1506.23	658.532	6334.45
temporoparietal	inferior_cerebellar_gray_matter+brainstem	ctx_lh_inferiortemporal ctx_rh_inferiortemporal ctx_lh_middletemporal ctx_rh_middletemporal ctx_lh_fusiform ctx_rh_fusiform ctx_lh_supramarginal ctx_rh_supramarginal ctx_lh_inferiorparietal ctx_rh_inferiorparietal ctx_lh_posteriorcingulate ctx_rh_posteriorcingulate ctx_lh_precuneus ctx_rh_precuneus ctx_lh_superiorparietal ctx_rh_superiorparietal ctx_lh_inferiorparietal ctx_rh_inferiorparietal ctx…	brainstem inferior_cerebgm	NA	volume-weighted	bilateral	literature	NA	NA	2.13574	1.80299	2.50918	1.09308	0.844095	1.38026	3.23983	1.21335	5.41315	1387.39	846.512	2677.87	1453.19	643.274	5883.43
temporoparietal	eroded_subcortical_white_matter+inferior_cerebellar_gray_matter+brainstem	ctx_lh_inferiortemporal ctx_rh_inferiortemporal ctx_lh_middletemporal ctx_rh_middletemporal ctx_lh_fusiform ctx_rh_fusiform ctx_lh_supramarginal ctx_rh_supramarginal ctx_lh_inferiorparietal ctx_rh_inferiorparietal ctx_lh_posteriorcingulate ctx_rh_posteriorcingulate ctx_lh_precuneus ctx_rh_precuneus ctx_lh_superiorparietal ctx_rh_superiorparietal ctx_lh_inferiorparietal ctx_rh_inferiorparietal ctx…	hemiwm inferior_cerebgm brainstem	NA	volume-weighted	bilateral	literature	NA	NA	1.95149	1.65133	2.27096	1.182	0.915904	1.49339	3.37039	1.4904	5.40438	1069.49	692.195	1866.35	1087.86	515.536	3630.92
rest	cerebellum	ctx_lh_superiorfrontal ctx_rh_superiorfrontal ctx_lh_rostralmiddlefrontal ctx_rh_rostralmiddlefrontal ctx_lh_parsopercularis ctx_rh_parsopercularis ctx_lh_parstriangularis ctx_rh_parstriangularis ctx_lh_lateralorbitofrontal ctx_rh_lateralorbitofrontal ctx_lh_medialorbitofrontal ctx_rh_medialorbitofrontal ctx_lh_medialorbitofrontal ctx_rh_medialorbitofrontal ctx_lh_superiortemporal ctx_rh_superior…	cerebellum	NA	volume-weighted	bilateral	literature	NA	NA	2.00967	1.70276	2.39129	1.06869	0.845733	1.33571	3.64694	1.79017	5.57612	1825.51	1107.99	3556.71	2348.97	826.593	23785.8
rest	inferior_cerebellar_gray_matter	ctx_lh_superiorfrontal ctx_rh_superiorfrontal ctx_lh_rostralmiddlefrontal ctx_rh_rostralmiddlefrontal ctx_lh_parsopercularis ctx_rh_parsopercularis ctx_lh_parstriangularis ctx_rh_parstriangularis ctx_lh_lateralorbitofrontal ctx_rh_lateralorbitofrontal ctx_lh_medialorbitofrontal ctx_rh_medialorbitofrontal ctx_lh_medialorbitofrontal ctx_rh_medialorbitofrontal ctx_lh_superiortemporal ctx_rh_superior…	inferior_cerebgm	NA	volume-weighted	bilateral	literature	NA	NA	2.55725	2.15946	2.98525	1.16719	0.922285	1.4789	2.94834	0.956212	5.08565	2879.06	1606.92	6580.03	3687.68	1062.45	196592
rest	composite	ctx_lh_superiorfrontal ctx_rh_superiorfrontal ctx_lh_rostralmiddlefrontal ctx_rh_rostralmiddlefrontal ctx_lh_parsopercularis ctx_rh_parsopercularis ctx_lh_parstriangularis ctx_rh_parstriangularis ctx_lh_lateralorbitofrontal ctx_rh_lateralorbitofrontal ctx_lh_medialorbitofrontal ctx_rh_medialorbitofrontal ctx_lh_medialorbitofrontal ctx_rh_medialorbitofrontal ctx_lh_superiortemporal ctx_rh_superior…	composite	NA	volume-weighted	bilateral	literature	NA	NA	1.18836	1.00274	1.40457	1.05064	0.83855	1.30368	4.281	2.30635	6.35493	914.381	610.856	1516.4	913.235	434.221	3021.43
rest	eroded_subcortical_white_matter	ctx_lh_superiorfrontal ctx_rh_superiorfrontal ctx_lh_rostralmiddlefrontal ctx_rh_rostralmiddlefrontal ctx_lh_parsopercularis ctx_rh_parsopercularis ctx_lh_parstriangularis ctx_rh_parstriangularis ctx_lh_lateralorbitofrontal ctx_rh_lateralorbitofrontal ctx_lh_medialorbitofrontal ctx_rh_medialorbitofrontal ctx_lh_medialorbitofrontal ctx_rh_medialorbitofrontal ctx_lh_superiortemporal ctx_rh_superior…	hemiwm	NA	volume-weighted	bilateral	literature	NA	NA	1.79883	1.48818	2.11407	2.0004	1.59305	2.27294	3.36034	1.42601	5.45348	1576.23	996.421	2860.85	1057.77	453.718	4725.29
rest	cerebellum_cortex	ctx_lh_superiorfrontal ctx_rh_superiorfrontal ctx_lh_rostralmiddlefrontal ctx_rh_rostralmiddlefrontal ctx_lh_parsopercularis ctx_rh_parsopercularis ctx_lh_parstriangularis ctx_rh_parstriangularis ctx_lh_lateralorbitofrontal ctx_rh_lateralorbitofrontal ctx_lh_medialorbitofrontal ctx_rh_medialorbitofrontal ctx_lh_medialorbitofrontal ctx_rh_medialorbitofrontal ctx_lh_superiortemporal ctx_rh_superior…	right_cerebellum_cortex left_cerebellum_cortex	NA	volume-weighted	bilateral	literature	NA	NA	2.25295	1.92278	2.69627	1.17697	0.936679	1.47636	3.32719	1.36235	5.35387	2331.24	1360.63	4881.64	3158.89	972.554	80763.9
rest	brainstem	ctx_lh_superiorfrontal ctx_rh_superiorfrontal ctx_lh_rostralmiddlefrontal ctx_rh_rostralmiddlefrontal ctx_lh_parsopercularis ctx_rh_parsopercularis ctx_lh_parstriangularis ctx_rh_parstriangularis ctx_lh_lateralorbitofrontal ctx_rh_lateralorbitofrontal ctx_lh_medialorbitofrontal ctx_rh_medialorbitofrontal ctx_lh_medialorbitofrontal ctx_rh_medialorbitofrontal ctx_lh_superiortemporal ctx_rh_superior…	brainstem	NA	volume-weighted	bilateral	literature	NA	NA	2.32259	1.98366	2.66363	1.28142	1.00705	1.6197	4.47804	2.37172	6.59459	1215.95	815.118	2005.65	1452.2	596.145	7527.08
rest	eroded_subcortical_white_matter+inferior_cerebellar_gray_matter	ctx_lh_superiorfrontal ctx_rh_superiorfrontal ctx_lh_rostralmiddlefrontal ctx_rh_rostralmiddlefrontal ctx_lh_parsopercularis ctx_rh_parsopercularis ctx_lh_parstriangularis ctx_rh_parstriangularis ctx_lh_lateralorbitofrontal ctx_rh_lateralorbitofrontal ctx_lh_medialorbitofrontal ctx_rh_medialorbitofrontal ctx_lh_medialorbitofrontal ctx_rh_medialorbitofrontal ctx_lh_superiortemporal ctx_rh_superior…	hemiwm inferior_cerebgm	NA	volume-weighted	bilateral	literature	NA	NA	1.24407	1.04887	1.47416	1.30283	1.00576	1.58554	3.78306	1.80517	5.84403	1059.42	689.831	1830.61	703.322	350.008	2073.18
rest	eroded_subcortical_white_matter+cerebellum	ctx_lh_superiorfrontal ctx_rh_superiorfrontal ctx_lh_rostralmiddlefrontal ctx_rh_rostralmiddlefrontal ctx_lh_parsopercularis ctx_rh_parsopercularis ctx_lh_parstriangularis ctx_rh_parstriangularis ctx_lh_lateralorbitofrontal ctx_rh_lateralorbitofrontal ctx_lh_medialorbitofrontal ctx_rh_medialorbitofrontal ctx_lh_medialorbitofrontal ctx_rh_medialorbitofrontal ctx_lh_superiortemporal ctx_rh_superior…	hemiwm cerebellum	NA	volume-weighted	bilateral	literature	NA	NA	1.08384	0.909428	1.27156	1.13495	0.883034	1.41135	3.95048	2.07894	5.97694	935.742	616.855	1585.02	719.787	360.576	2088.05
rest	cerebellum+brainstem	ctx_lh_superiorfrontal ctx_rh_superiorfrontal ctx_lh_rostralmiddlefrontal ctx_rh_rostralmiddlefrontal ctx_lh_parsopercularis ctx_rh_parsopercularis ctx_lh_parstriangularis ctx_rh_parstriangularis ctx_lh_lateralorbitofrontal ctx_rh_lateralorbitofrontal ctx_lh_medialorbitofrontal ctx_rh_medialorbitofrontal ctx_lh_medialorbitofrontal ctx_rh_medialorbitofrontal ctx_lh_superiortemporal ctx_rh_superior…	brainstem cerebellum	NA	volume-weighted	bilateral	literature	NA	NA	1.87948	1.58042	2.22149	0.995291	0.788663	1.24716	3.81918	2.00446	5.93859	1580.27	981.316	2957.3	2007.07	757.673	14470.5
rest	inferior_cerebellar_gray_matter+brainstem	ctx_lh_superiorfrontal ctx_rh_superiorfrontal ctx_lh_rostralmiddlefrontal ctx_rh_rostralmiddlefrontal ctx_lh_parsopercularis ctx_rh_parsopercularis ctx_lh_parstriangularis ctx_rh_parstriangularis ctx_lh_lateralorbitofrontal ctx_rh_lateralorbitofrontal ctx_lh_medialorbitofrontal ctx_rh_medialorbitofrontal ctx_lh_medialorbitofrontal ctx_rh_medialorbitofrontal ctx_lh_superiortemporal ctx_rh_superior…	brainstem inferior_cerebgm	NA	volume-weighted	bilateral	literature	NA	NA	2.15851	1.83278	2.51914	1.00638	0.787923	1.26521	3.39333	1.41379	5.45682	1991	1187.38	4004.84	2340.75	830.859	22641.8
rest	eroded_subcortical_white_matter+inferior_cerebellar_gray_matter+brainstem	ctx_lh_superiorfrontal ctx_rh_superiorfrontal ctx_lh_rostralmiddlefrontal ctx_rh_rostralmiddlefrontal ctx_lh_parsopercularis ctx_rh_parsopercularis ctx_lh_parstriangularis ctx_rh_parstriangularis ctx_lh_lateralorbitofrontal ctx_rh_lateralorbitofrontal ctx_lh_medialorbitofrontal ctx_rh_medialorbitofrontal ctx_lh_medialorbitofrontal ctx_rh_medialorbitofrontal ctx_lh_superiortemporal ctx_rh_superior…	hemiwm inferior_cerebgm brainstem	NA	volume-weighted	bilateral	literature	NA	NA	1.21223	1.00597	1.4354	1.25267	0.982775	1.53558	3.90077	1.86158	6.04751	978.686	645.451	1656.58	673.721	341.013	1906.72
braak1	cerebellum	ctx_lh_entorhinal ctx_rh_entorhinal	cerebellum	NA	average	bilateral	literature	NA	NA	3.80335	3.24023	4.15127	2.14433	1.68391	2.58534	1.86539	0.0782711	3.72864	1883.39	1308.37	2941.24	287.301	184.76	506.69
braak1	inferior_cerebellar_gray_matter	ctx_lh_entorhinal ctx_rh_entorhinal	inferior_cerebgm	NA	average	bilateral	literature	NA	NA	4.48397	3.84009	4.86101	2.20566	1.73779	2.7196	1.46133	-0.517602	3.33371	2618.25	1728.6	4424.27	317.32	199.067	583.486
braak1	composite	ctx_lh_entorhinal ctx_rh_entorhinal	composite	NA	average	bilateral	literature	NA	NA	3.48674	2.97943	3.86526	1.7225	1.3457	2.19221	1.56745	-0.442813	3.42631	1490.59	1066.96	2227.49	272.819	177.923	470.21
braak1	eroded_subcortical_white_matter	ctx_lh_entorhinal ctx_rh_entorhinal	hemiwm	NA	average	bilateral	literature	NA	NA	3.67869	3.09476	4.17006	1.90674	1.49073	2.3873	0.777124	-1.08987	2.80375	1983.13	1331.88	3261.53	372.487	227.284	718.89
braak1	cerebellum_cortex	ctx_lh_entorhinal ctx_rh_entorhinal	right_cerebellum_cortex left_cerebellum_cortex	NA	average	bilateral	literature	NA	NA	3.85729	3.28336	4.26014	2.23645	1.74483	2.66129	1.49138	-0.448409	3.4127	2150.19	1453.76	3499.65	289.965	185.449	516.091
braak1	brainstem	ctx_lh_entorhinal ctx_rh_entorhinal	brainstem	NA	average	bilateral	literature	NA	NA	4.07033	3.68276	4.43112	1.93384	1.53221	2.41893	2.296	0.407691	4.36412	1440.47	1048.76	2100.91	325.356	203.994	598.841
braak1	eroded_subcortical_white_matter+inferior_cerebellar_gray_matter	ctx_lh_entorhinal ctx_rh_entorhinal	hemiwm inferior_cerebgm	NA	average	bilateral	literature	NA	NA	3.61955	3.12626	4.03536	1.72474	1.37731	2.14596	1.26834	-0.709128	2.98178	1793.95	1247.63	2796.89	252.933	167.428	425.612
braak1	eroded_subcortical_white_matter+cerebellum	ctx_lh_entorhinal ctx_rh_entorhinal	hemiwm cerebellum	NA	average	bilateral	literature	NA	NA	3.38178	2.92443	3.78668	1.71907	1.3089	2.16151	1.2209	-0.612207	3.18388	1627.12	1141.64	2503.65	266.266	174.485	455.358
braak1	cerebellum+brainstem	ctx_lh_entorhinal ctx_rh_entorhinal	brainstem cerebellum	NA	average	bilateral	literature	NA	NA	3.77057	3.24507	4.08013	1.95825	1.53686	2.44604	2.05881	0.205849	4.05722	1519.63	1094.38	2251.09	278.285	180.461	484.092
braak1	inferior_cerebellar_gray_matter+brainstem	ctx_lh_entorhinal ctx_rh_entorhinal	brainstem inferior_cerebgm	NA	average	bilateral	literature	NA	NA	4.04228	3.64774	4.38396	2.00316	1.5638	2.51669	2.04848	0.226707	4.08833	1732.64	1226.73	2630.71	271.744	177.038	469.149
braak1	eroded_subcortical_white_matter+inferior_cerebellar_gray_matter+brainstem	ctx_lh_entorhinal ctx_rh_entorhinal	hemiwm inferior_cerebgm brainstem	NA	average	bilateral	literature	NA	NA	3.63763	3.08069	4.05864	1.73629	1.38318	2.18665	1.60354	-0.448819	3.51235	1587.64	1129.85	2392.58	260.44	171.403	442.323
braak2	cerebellum	left_hippocampus right_hippocampus	cerebellum	NA	average	bilateral	literature	NA	NA	2.86011	2.44275	3.2356	1.8025	1.41166	2.30377	-1.65298	-3.70152	0.336564	99458.9	15366.4	335946	1209.9	515.056	5539.77
braak2	inferior_cerebellar_gray_matter	left_hippocampus right_hippocampus	inferior_cerebgm	NA	average	bilateral	literature	NA	NA	3.76873	3.20361	4.08715	2.00854	1.58739	2.52664	-1.54064	-3.66258	0.435413	192248	22147.2	214701	1698.35	640.237	12319.5
braak2	composite	left_hippocampus right_hippocampus	composite	NA	average	bilateral	literature	NA	NA	1.9746	1.67308	2.32896	1.27138	0.992572	1.58396	-2.05544	-4.28263	-0.218625	44820.6	8954.98	796551	564.778	305.436	1378.04
braak2	eroded_subcortical_white_matter	left_hippocampus right_hippocampus	hemiwm	NA	average	bilateral	literature	NA	NA	2.33796	1.95341	2.75137	1.49767	1.1491	1.87982	-2.18503	-4.22096	-0.277067	146878	13828.7	92658.4	694.978	355.042	1924.65
braak2	cerebellum_cortex	left_hippocampus right_hippocampus	right_cerebellum_cortex left_cerebellum_cortex	NA	average	bilateral	literature	NA	NA	3.08605	2.63627	3.46309	1.95737	1.54331	2.46439	-1.74097	-3.78347	0.222251	247801	21517.2	127596	1424.95	569.514	8146.93
braak2	brainstem	left_hippocampus right_hippocampus	brainstem	NA	average	bilateral	literature	NA	NA	2.82391	2.4108	3.21204	1.56877	1.25112	1.95239	-0.918679	-2.88745	1.10398	12966.2	5311.86	67701	690.253	351.968	1919.93
braak2	eroded_subcortical_white_matter+inferior_cerebellar_gray_matter	left_hippocampus right_hippocampus	hemiwm inferior_cerebgm	NA	average	bilateral	literature	NA	NA	2.18796	1.86089	2.58409	1.28464	1.00355	1.62898	-2.28377	-4.2815	-0.192679	192274	15303.7	80595.2	638.306	334.74	1665.33
braak2	eroded_subcortical_white_matter+cerebellum	left_hippocampus right_hippocampus	hemiwm cerebellum	NA	average	bilateral	literature	NA	NA	1.9428	1.63539	2.26152	1.2579	0.974773	1.59607	-2.37942	-4.45114	-0.380574	141722	13517.1	92468.1	597.747	319	1500.66
braak2	cerebellum+brainstem	left_hippocampus right_hippocampus	brainstem cerebellum	NA	average	bilateral	literature	NA	NA	2.47334	2.09532	2.8643	1.55083	1.19632	1.96834	-1.45155	-3.49165	0.580469	29799.6	8120.69	4.18494e+06	782.353	384.294	2381.34
braak2	inferior_cerebellar_gray_matter+brainstem	left_hippocampus right_hippocampus	brainstem inferior_cerebgm	NA	average	bilateral	literature	NA	NA	2.75581	2.35453	3.21504	1.62244	1.26437	2.04674	-1.42316	-3.52865	0.629843	40754.6	9639.17	1.28966e+07	858.343	409.839	2808.66
braak2	eroded_subcortical_white_matter+inferior_cerebellar_gray_matter+brainstem	left_hippocampus right_hippocampus	hemiwm inferior_cerebgm brainstem	NA	average	bilateral	literature	NA	NA	2.11687	1.78609	2.4926	1.28581	0.998649	1.60975	-2.01071	-4.05253	0.0550235	54635.3	9865.22	437630	578.606	310.923	1431.15
braak3	cerebellum	ctx_lh_parahippocampal ctx_rh_parahippocampal ctx_lh_fusiform ctx_rh_fusiform left_amygdala right_amygdala ctx_lh_lingual ctx_rh_lingual	cerebellum	NA	average	bilateral	literature	NA	NA	3.79469	3.42173	4.13742	0.992477	0.769113	1.23547	2.7715	0.827266	4.86133	2420.31	1595.32	4100.45	401.89	246.396	769.12
braak3	inferior_cerebellar_gray_matter	ctx_lh_parahippocampal ctx_rh_parahippocampal ctx_lh_fusiform ctx_rh_fusiform left_amygdala right_amygdala ctx_lh_lingual ctx_rh_lingual	inferior_cerebgm	NA	average	bilateral	literature	NA	NA	4.66617	3.96913	5.03548	1.18461	0.92436	1.48928	2.10742	0.0858724	4.20929	3855.76	2325.72	7597.09	554.009	311.944	1244.01
braak3	composite	ctx_lh_parahippocampal ctx_rh_parahippocampal ctx_lh_fusiform ctx_rh_fusiform left_amygdala right_amygdala ctx_lh_lingual ctx_rh_lingual	composite	NA	average	bilateral	literature	NA	NA	3.56691	3.04709	3.85702	0.821693	0.636245	1.01509	3.08594	1.14249	4.90912	1843.87	1281.22	2878.53	276.91	183.051	466.968
braak3	eroded_subcortical_white_matter	ctx_lh_parahippocampal ctx_rh_parahippocampal ctx_lh_fusiform ctx_rh_fusiform left_amygdala right_amygdala ctx_lh_lingual ctx_rh_lingual	hemiwm	NA	average	bilateral	literature	NA	NA	4.07883	3.46076	4.41139	1.62513	1.25019	2.03284	2.31798	0.315475	4.17729	2576.71	1707.01	4330.32	379.147	227.099	756.601
braak3	cerebellum_cortex	ctx_lh_parahippocampal ctx_rh_parahippocampal ctx_lh_fusiform ctx_rh_fusiform left_amygdala right_amygdala ctx_lh_lingual ctx_rh_lingual	right_cerebellum_cortex left_cerebellum_cortex	NA	average	bilateral	literature	NA	NA	3.95119	3.36899	4.28704	1.09758	0.84462	1.3787	2.45706	0.427851	4.39074	2867.36	1831.78	5113.02	462.484	272.972	948.269
braak3	brainstem	ctx_lh_parahippocampal ctx_rh_parahippocampal ctx_lh_fusiform ctx_rh_fusiform left_amygdala right_amygdala ctx_lh_lingual ctx_rh_lingual	brainstem	NA	average	bilateral	literature	NA	NA	3.88302	3.31677	4.18538	1.06413	0.812964	1.35229	3.4617	1.48209	5.45647	1662.27	1166.37	2557.52	400.422	243.703	776.348
braak3	eroded_subcortical_white_matter+inferior_cerebellar_gray_matter	ctx_lh_parahippocampal ctx_rh_parahippocampal ctx_lh_fusiform ctx_rh_fusiform left_amygdala right_amygdala ctx_lh_lingual ctx_rh_lingual	hemiwm inferior_cerebgm	NA	average	bilateral	literature	NA	NA	3.87264	3.32447	4.20946	0.877882	0.698067	1.09484	2.50681	0.748128	4.53746	2488.3	1646.34	4190.24	255.241	170.861	421.938
braak3	eroded_subcortical_white_matter+cerebellum	ctx_lh_parahippocampal ctx_rh_parahippocampal ctx_lh_fusiform ctx_rh_fusiform left_amygdala right_amygdala ctx_lh_lingual ctx_rh_lingual	hemiwm cerebellum	NA	average	bilateral	literature	NA	NA	3.58485	3.05893	3.86366	0.892278	0.704588	1.11725	2.78528	0.754332	4.77318	2098.48	1430.78	3371.45	256.922	171.736	425.694
braak3	cerebellum+brainstem	ctx_lh_parahippocampal ctx_rh_parahippocampal ctx_lh_fusiform ctx_rh_fusiform left_amygdala right_amygdala ctx_lh_lingual ctx_rh_lingual	brainstem cerebellum	NA	average	bilateral	literature	NA	NA	3.66711	3.14084	3.94414	0.829909	0.650474	1.04468	3.25314	1.22419	5.22952	1831.35	1264.47	2886.39	341.603	217.898	610.686
braak3	inferior_cerebellar_gray_matter+brainstem	ctx_lh_parahippocampal ctx_rh_parahippocampal ctx_lh_fusiform ctx_rh_fusiform left_amygdala right_amygdala ctx_lh_lingual ctx_rh_lingual	brainstem inferior_cerebgm	NA	average	bilateral	literature	NA	NA	4.05602	3.47097	4.3967	0.868809	0.679533	1.08551	2.89312	0.918646	4.92567	2276.2	1517.64	3786.55	361.27	227.374	660.64
braak3	eroded_subcortical_white_matter+inferior_cerebellar_gray_matter+brainstem	ctx_lh_parahippocampal ctx_rh_parahippocampal ctx_lh_fusiform ctx_rh_fusiform left_amygdala right_amygdala ctx_lh_lingual ctx_rh_lingual	hemiwm inferior_cerebgm brainstem	NA	average	bilateral	literature	NA	NA	3.76589	3.24266	4.1044	0.809198	0.64029	1.01114	2.8845	1.00306	4.83244	2074.28	1413.82	3334.24	271.071	180.055	453.636
braak4	cerebellum	ctx_lh_middletemporal ctx_rh_middletemporal ctx_lh_caudalanteriorcingulate ctx_rh_caudalanteriorcingulate ctx_lh_rostralanteriorcingulate ctx_rh_rostralanteriorcingulate ctx_lh_posteriorcingulate ctx_rh_posteriorcingulate ctx_lh_isthmuscingulate ctx_rh_isthmuscingulate ctx_lh_insula ctx_rh_insula ctx_lh_inferiortemporal ctx_rh_inferiortemporal ctx_lh_temporalpole ctx_rh_temporalpole	cerebellum	NA	average	bilateral	literature	NA	NA	3.3506	2.84958	3.61541	1.03297	0.799142	1.30054	4.38836	2.47641	6.36589	1789.48	1203.33	2937.29	1222.82	562.648	4423.45
braak4	inferior_cerebellar_gray_matter	ctx_lh_middletemporal ctx_rh_middletemporal ctx_lh_caudalanteriorcingulate ctx_rh_caudalanteriorcingulate ctx_lh_rostralanteriorcingulate ctx_rh_rostralanteriorcingulate ctx_lh_posteriorcingulate ctx_rh_posteriorcingulate ctx_lh_isthmuscingulate ctx_rh_isthmuscingulate ctx_lh_insula ctx_rh_insula ctx_lh_inferiortemporal ctx_rh_inferiortemporal ctx_lh_temporalpole ctx_rh_temporalpole	inferior_cerebgm	NA	average	bilateral	literature	NA	NA	4.18408	3.56039	4.55216	1.14048	0.910027	1.44522	3.54791	1.52776	5.41643	2866.08	1788.8	5316.82	1599.35	662.257	8041.2
braak4	composite	ctx_lh_middletemporal ctx_rh_middletemporal ctx_lh_caudalanteriorcingulate ctx_rh_caudalanteriorcingulate ctx_lh_rostralanteriorcingulate ctx_rh_rostralanteriorcingulate ctx_lh_posteriorcingulate ctx_rh_posteriorcingulate ctx_lh_isthmuscingulate ctx_rh_isthmuscingulate ctx_lh_insula ctx_rh_insula ctx_lh_inferiortemporal ctx_rh_inferiortemporal ctx_lh_temporalpole ctx_rh_temporalpole	composite	NA	average	bilateral	literature	NA	NA	3.08945	2.63104	3.3495	0.93302	0.747944	1.17884	4.9055	2.74933	7.06124	1323.41	939.635	2001.12	853.279	437.43	2344.06
braak4	eroded_subcortical_white_matter	ctx_lh_middletemporal ctx_rh_middletemporal ctx_lh_caudalanteriorcingulate ctx_rh_caudalanteriorcingulate ctx_lh_rostralanteriorcingulate ctx_rh_rostralanteriorcingulate ctx_lh_posteriorcingulate ctx_rh_posteriorcingulate ctx_lh_isthmuscingulate ctx_rh_isthmuscingulate ctx_lh_insula ctx_rh_insula ctx_lh_inferiortemporal ctx_rh_inferiortemporal ctx_lh_temporalpole ctx_rh_temporalpole	hemiwm	NA	average	bilateral	literature	NA	NA	3.6862	3.13763	4.0166	1.76977	1.37514	2.19273	3.95021	1.94252	5.98122	1979.71	1348.81	3184.24	917.168	431.024	3130.52
braak4	cerebellum_cortex	ctx_lh_middletemporal ctx_rh_middletemporal ctx_lh_caudalanteriorcingulate ctx_rh_caudalanteriorcingulate ctx_lh_rostralanteriorcingulate ctx_rh_rostralanteriorcingulate ctx_lh_posteriorcingulate ctx_rh_posteriorcingulate ctx_lh_isthmuscingulate ctx_rh_isthmuscingulate ctx_lh_insula ctx_rh_insula ctx_lh_inferiortemporal ctx_rh_inferiortemporal ctx_lh_temporalpole ctx_rh_temporalpole	right_cerebellum_cortex left_cerebellum_cortex	NA	average	bilateral	literature	NA	NA	3.51456	3.00774	3.79683	1.13079	0.86488	1.40835	4.03403	2.15058	6.09323	2129.75	1393.84	3649.81	1424.73	616.87	6177.01
braak4	brainstem	ctx_lh_middletemporal ctx_rh_middletemporal ctx_lh_caudalanteriorcingulate ctx_rh_caudalanteriorcingulate ctx_lh_rostralanteriorcingulate ctx_rh_rostralanteriorcingulate ctx_lh_posteriorcingulate ctx_rh_posteriorcingulate ctx_lh_isthmuscingulate ctx_rh_isthmuscingulate ctx_lh_insula ctx_rh_insula ctx_lh_inferiortemporal ctx_rh_inferiortemporal ctx_lh_temporalpole ctx_rh_temporalpole	brainstem	NA	average	bilateral	literature	NA	NA	3.45909	2.99783	3.73475	1.22611	0.971571	1.52221	5.02435	3.08633	6.9776	1272.13	903.2	1923.66	1034.23	490.522	3444.52
braak4	eroded_subcortical_white_matter+inferior_cerebellar_gray_matter	ctx_lh_middletemporal ctx_rh_middletemporal ctx_lh_caudalanteriorcingulate ctx_rh_caudalanteriorcingulate ctx_lh_rostralanteriorcingulate ctx_rh_rostralanteriorcingulate ctx_lh_posteriorcingulate ctx_rh_posteriorcingulate ctx_lh_isthmuscingulate ctx_rh_isthmuscingulate ctx_lh_insula ctx_rh_insula ctx_lh_inferiortemporal ctx_rh_inferiortemporal ctx_lh_temporalpole ctx_rh_temporalpole	hemiwm inferior_cerebgm	NA	average	bilateral	literature	NA	NA	3.35838	2.88256	3.65672	0.924491	0.720206	1.15791	4.2649	2.17372	6.32138	1772.28	1209.85	2842.07	781.096	410.106	2032.51
braak4	eroded_subcortical_white_matter+cerebellum	ctx_lh_middletemporal ctx_rh_middletemporal ctx_lh_caudalanteriorcingulate ctx_rh_caudalanteriorcingulate ctx_lh_rostralanteriorcingulate ctx_rh_rostralanteriorcingulate ctx_lh_posteriorcingulate ctx_rh_posteriorcingulate ctx_lh_isthmuscingulate ctx_rh_isthmuscingulate ctx_lh_insula ctx_rh_insula ctx_lh_inferiortemporal ctx_rh_inferiortemporal ctx_lh_temporalpole ctx_rh_temporalpole	hemiwm cerebellum	NA	average	bilateral	literature	NA	NA	3.10737	2.62874	3.37314	0.983393	0.762594	1.23635	4.62888	2.59369	6.54065	1498.81	1048.83	2315.29	795.313	414.031	2109.37
braak4	cerebellum+brainstem	ctx_lh_middletemporal ctx_rh_middletemporal ctx_lh_caudalanteriorcingulate ctx_rh_caudalanteriorcingulate ctx_lh_rostralanteriorcingulate ctx_rh_rostralanteriorcingulate ctx_lh_posteriorcingulate ctx_rh_posteriorcingulate ctx_lh_isthmuscingulate ctx_rh_isthmuscingulate ctx_lh_insula ctx_rh_insula ctx_lh_inferiortemporal ctx_rh_inferiortemporal ctx_lh_temporalpole ctx_rh_temporalpole	brainstem cerebellum	NA	average	bilateral	literature	NA	NA	3.20354	2.86856	3.48467	0.923701	0.718862	1.14731	4.89876	2.94504	6.95705	1351.04	946.87	2082.33	1047.08	510.467	3247.89
braak4	inferior_cerebellar_gray_matter+brainstem	ctx_lh_middletemporal ctx_rh_middletemporal ctx_lh_caudalanteriorcingulate ctx_rh_caudalanteriorcingulate ctx_lh_rostralanteriorcingulate ctx_rh_rostralanteriorcingulate ctx_lh_posteriorcingulate ctx_rh_posteriorcingulate ctx_lh_isthmuscingulate ctx_rh_isthmuscingulate ctx_lh_insula ctx_rh_insula ctx_lh_inferiortemporal ctx_rh_inferiortemporal ctx_lh_temporalpole ctx_rh_temporalpole	brainstem inferior_cerebgm	NA	average	bilateral	literature	NA	NA	3.56175	3.20212	3.88978	0.923177	0.720593	1.15224	4.48324	2.43079	6.40172	1669.94	1138.18	2684.46	1057.56	513.155	3319.76
braak4	eroded_subcortical_white_matter+inferior_cerebellar_gray_matter+brainstem	ctx_lh_middletemporal ctx_rh_middletemporal ctx_lh_caudalanteriorcingulate ctx_rh_caudalanteriorcingulate ctx_lh_rostralanteriorcingulate ctx_rh_rostralanteriorcingulate ctx_lh_posteriorcingulate ctx_rh_posteriorcingulate ctx_lh_isthmuscingulate ctx_rh_isthmuscingulate ctx_lh_insula ctx_rh_insula ctx_lh_inferiortemporal ctx_rh_inferiortemporal ctx_lh_temporalpole ctx_rh_temporalpole	hemiwm inferior_cerebgm brainstem	NA	average	bilateral	literature	NA	NA	3.26163	2.77852	3.54057	0.894601	0.695747	1.107	4.6598	2.60163	6.54689	1481.66	1035.99	2291.56	832.692	431.551	2231.06
braak5	cerebellum	ctx_lh_superiorfrontal ctx_rh_superiorfrontal ctx_lh_lateralorbitofrontal ctx_rh_lateralorbitofrontal ctx_lh_medialorbitofrontal ctx_lh_medialorbitofrontal ctx_lh_frontalpole ctx_lh_frontalpole ctx_lh_caudalmiddlefrontal ctx_lh_caudalmiddlefrontal ctx_lh_rostralmiddlefrontal ctx_lh_rostralmiddlefrontal ctx_lh_parsopercularis ctx_lh_parsopercularis ctx_lh_parsorbitalis ctx_lh_parsorbitalis ctx_lh_…	cerebellum	NA	average	bilateral	literature	NA	NA	1.82315	1.51961	2.17164	1.02023	0.787158	1.27851	4.29537	2.15839	6.40337	1337.88	844.883	2432.46	1964.1	748.847	13567.1
braak5	inferior_cerebellar_gray_matter	ctx_lh_superiorfrontal ctx_rh_superiorfrontal ctx_lh_lateralorbitofrontal ctx_rh_lateralorbitofrontal ctx_lh_medialorbitofrontal ctx_lh_medialorbitofrontal ctx_lh_frontalpole ctx_lh_frontalpole ctx_lh_caudalmiddlefrontal ctx_lh_caudalmiddlefrontal ctx_lh_rostralmiddlefrontal ctx_lh_rostralmiddlefrontal ctx_lh_parsopercularis ctx_lh_parsopercularis ctx_lh_parsorbitalis ctx_lh_parsorbitalis ctx_lh_…	inferior_cerebgm	NA	average	bilateral	literature	NA	NA	2.37513	1.97272	2.77275	1.09407	0.85635	1.37807	3.53773	1.53267	5.50542	2109.78	1229.81	4428.58	2654.59	892.327	35049.1
braak5	composite	ctx_lh_superiorfrontal ctx_rh_superiorfrontal ctx_lh_lateralorbitofrontal ctx_rh_lateralorbitofrontal ctx_lh_medialorbitofrontal ctx_lh_medialorbitofrontal ctx_lh_frontalpole ctx_lh_frontalpole ctx_lh_caudalmiddlefrontal ctx_lh_caudalmiddlefrontal ctx_lh_rostralmiddlefrontal ctx_lh_rostralmiddlefrontal ctx_lh_parsopercularis ctx_lh_parsopercularis ctx_lh_parsorbitalis ctx_lh_parsorbitalis ctx_lh_…	composite	NA	average	bilateral	literature	NA	NA	1.43912	1.21613	1.71316	0.992964	0.773063	1.25928	4.63166	2.6234	6.58234	897.347	604.199	1469.96	1006.5	469.336	3508.82
braak5	eroded_subcortical_white_matter	ctx_lh_superiorfrontal ctx_rh_superiorfrontal ctx_lh_lateralorbitofrontal ctx_rh_lateralorbitofrontal ctx_lh_medialorbitofrontal ctx_lh_medialorbitofrontal ctx_lh_frontalpole ctx_lh_frontalpole ctx_lh_caudalmiddlefrontal ctx_lh_caudalmiddlefrontal ctx_lh_rostralmiddlefrontal ctx_lh_rostralmiddlefrontal ctx_lh_parsopercularis ctx_lh_parsopercularis ctx_lh_parsorbitalis ctx_lh_parsorbitalis ctx_lh_…	hemiwm	NA	average	bilateral	literature	NA	NA	2.29681	1.92782	2.68515	2.03475	1.62284	2.36986	4.03501	2.13204	6.26266	1463.9	967.591	2469.13	1047.63	453.241	4553.33
braak5	cerebellum_cortex	ctx_lh_superiorfrontal ctx_rh_superiorfrontal ctx_lh_lateralorbitofrontal ctx_rh_lateralorbitofrontal ctx_lh_medialorbitofrontal ctx_lh_medialorbitofrontal ctx_lh_frontalpole ctx_lh_frontalpole ctx_lh_caudalmiddlefrontal ctx_lh_caudalmiddlefrontal ctx_lh_rostralmiddlefrontal ctx_lh_rostralmiddlefrontal ctx_lh_parsopercularis ctx_lh_parsopercularis ctx_lh_parsorbitalis ctx_lh_parsorbitalis ctx_lh_…	right_cerebellum_cortex left_cerebellum_cortex	NA	average	bilateral	literature	NA	NA	2.04642	1.71897	2.38812	1.12125	0.862582	1.42492	4.06712	2.02613	6.10192	1609.21	992.66	3046.59	2494.4	860.685	28164.2
braak5	brainstem	ctx_lh_superiorfrontal ctx_rh_superiorfrontal ctx_lh_lateralorbitofrontal ctx_rh_lateralorbitofrontal ctx_lh_medialorbitofrontal ctx_lh_medialorbitofrontal ctx_lh_frontalpole ctx_lh_frontalpole ctx_lh_caudalmiddlefrontal ctx_lh_caudalmiddlefrontal ctx_lh_rostralmiddlefrontal ctx_lh_rostralmiddlefrontal ctx_lh_parsopercularis ctx_lh_parsopercularis ctx_lh_parsorbitalis ctx_lh_parsorbitalis ctx_lh_…	brainstem	NA	average	bilateral	literature	NA	NA	2.75366	2.35129	3.14785	1.28716	1.01062	1.62391	5.02733	3.03044	7.18521	1166.72	801.806	1851.96	1437.21	594.965	7232.66
braak5	eroded_subcortical_white_matter+inferior_cerebellar_gray_matter	ctx_lh_superiorfrontal ctx_rh_superiorfrontal ctx_lh_lateralorbitofrontal ctx_rh_lateralorbitofrontal ctx_lh_medialorbitofrontal ctx_lh_medialorbitofrontal ctx_lh_frontalpole ctx_lh_frontalpole ctx_lh_caudalmiddlefrontal ctx_lh_caudalmiddlefrontal ctx_lh_rostralmiddlefrontal ctx_lh_rostralmiddlefrontal ctx_lh_parsopercularis ctx_lh_parsopercularis ctx_lh_parsorbitalis ctx_lh_parsorbitalis ctx_lh_…	hemiwm inferior_cerebgm	NA	average	bilateral	literature	NA	NA	1.30803	1.09622	1.51908	0.956912	0.749118	1.23294	3.95432	1.93503	6.07274	1098.02	701.278	1958.81	882.773	426.533	2801.22
braak5	eroded_subcortical_white_matter+cerebellum	ctx_lh_superiorfrontal ctx_rh_superiorfrontal ctx_lh_lateralorbitofrontal ctx_rh_lateralorbitofrontal ctx_lh_medialorbitofrontal ctx_lh_medialorbitofrontal ctx_lh_frontalpole ctx_lh_frontalpole ctx_lh_caudalmiddlefrontal ctx_lh_caudalmiddlefrontal ctx_lh_rostralmiddlefrontal ctx_lh_rostralmiddlefrontal ctx_lh_parsopercularis ctx_lh_parsopercularis ctx_lh_parsorbitalis ctx_lh_parsorbitalis ctx_lh_…	hemiwm cerebellum	NA	average	bilateral	literature	NA	NA	1.21529	1.01323	1.43782	1.06059	0.848372	1.31457	4.21837	2.32408	6.37037	940.824	618.48	1600.78	877.866	419.641	2863.96
braak5	cerebellum+brainstem	ctx_lh_superiorfrontal ctx_rh_superiorfrontal ctx_lh_lateralorbitofrontal ctx_rh_lateralorbitofrontal ctx_lh_medialorbitofrontal ctx_lh_medialorbitofrontal ctx_lh_frontalpole ctx_lh_frontalpole ctx_lh_caudalmiddlefrontal ctx_lh_caudalmiddlefrontal ctx_lh_rostralmiddlefrontal ctx_lh_rostralmiddlefrontal ctx_lh_parsopercularis ctx_lh_parsopercularis ctx_lh_parsorbitalis ctx_lh_parsorbitalis ctx_lh_…	brainstem cerebellum	NA	average	bilateral	literature	NA	NA	1.93055	1.6081	2.2628	0.936061	0.727499	1.16966	4.83057	2.92735	6.82356	1072.48	715.325	1783.09	1481.09	628.214	6863.1
braak5	inferior_cerebellar_gray_matter+brainstem	ctx_lh_superiorfrontal ctx_rh_superiorfrontal ctx_lh_lateralorbitofrontal ctx_rh_lateralorbitofrontal ctx_lh_medialorbitofrontal ctx_lh_medialorbitofrontal ctx_lh_frontalpole ctx_lh_frontalpole ctx_lh_caudalmiddlefrontal ctx_lh_caudalmiddlefrontal ctx_lh_rostralmiddlefrontal ctx_lh_rostralmiddlefrontal ctx_lh_parsopercularis ctx_lh_parsopercularis ctx_lh_parsorbitalis ctx_lh_parsorbitalis ctx_lh_…	brainstem inferior_cerebgm	NA	average	bilateral	literature	NA	NA	1.97059	1.66243	2.32824	0.917463	0.709145	1.15855	4.4544	2.47369	6.58696	1252.67	805.893	2207.79	1514.28	641.204	7056.49
braak5	eroded_subcortical_white_matter+inferior_cerebellar_gray_matter+brainstem	ctx_lh_superiorfrontal ctx_rh_superiorfrontal ctx_lh_lateralorbitofrontal ctx_rh_lateralorbitofrontal ctx_lh_medialorbitofrontal ctx_lh_medialorbitofrontal ctx_lh_frontalpole ctx_lh_frontalpole ctx_lh_caudalmiddlefrontal ctx_lh_caudalmiddlefrontal ctx_lh_rostralmiddlefrontal ctx_lh_rostralmiddlefrontal ctx_lh_parsopercularis ctx_lh_parsopercularis ctx_lh_parsorbitalis ctx_lh_parsorbitalis ctx_lh_…	hemiwm inferior_cerebgm brainstem	NA	average	bilateral	literature	NA	NA	1.44609	1.2041	1.70624	0.930342	0.73676	1.1597	4.39518	2.40457	6.38823	979.145	646.255	1655.3	979.04	464.018	3266.78
braak6	cerebellum	ctx_lh_pericalcarine ctx_lh_pericalcarine ctx_lh_postcentral ctx_lh_postcentral ctx_lh_cuneus ctx_lh_cuneus ctx_lh_precentral ctx_lh_precentral ctx_lh_paracentral ctx_lh_paracentral	cerebellum	NA	average	bilateral	literature	NA	NA	2.07673	1.76627	2.43085	1.38858	1.06287	1.62719	3.58107	1.61049	5.62032	3124.76	1719.79	7349.22	16661.8	1879.76	17447.8
braak6	inferior_cerebellar_gray_matter	ctx_lh_pericalcarine ctx_lh_pericalcarine ctx_lh_postcentral ctx_lh_postcentral ctx_lh_cuneus ctx_lh_cuneus ctx_lh_precentral ctx_lh_precentral ctx_lh_paracentral ctx_lh_paracentral	inferior_cerebgm	NA	average	bilateral	literature	NA	NA	2.33639	2.00109	2.72823	1.42073	1.13056	1.75837	2.90427	0.7772	4.81573	4642.71	2310.07	13690.6	25257.7	2206.97	13205.8
braak6	composite	ctx_lh_pericalcarine ctx_lh_pericalcarine ctx_lh_postcentral ctx_lh_postcentral ctx_lh_cuneus ctx_lh_cuneus ctx_lh_precentral ctx_lh_precentral ctx_lh_paracentral ctx_lh_paracentral	composite	NA	average	bilateral	literature	NA	NA	2.00995	1.70359	2.28518	1.38742	1.0909	1.60174	4.0082	2.11009	6.0488	2241.14	1368.49	4319.75	2837.25	823.436	137283
braak6	eroded_subcortical_white_matter	ctx_lh_pericalcarine ctx_lh_pericalcarine ctx_lh_postcentral ctx_lh_postcentral ctx_lh_cuneus ctx_lh_cuneus ctx_lh_precentral ctx_lh_precentral ctx_lh_paracentral ctx_lh_paracentral	hemiwm	NA	average	bilateral	literature	NA	NA	2.55102	2.16757	2.98187	2.15229	1.67013	2.40202	2.61366	0.557939	4.68146	4591.63	2433.24	11705.7	4130.02	1007.48	6.77482e+06
braak6	cerebellum_cortex	ctx_lh_pericalcarine ctx_lh_pericalcarine ctx_lh_postcentral ctx_lh_postcentral ctx_lh_cuneus ctx_lh_cuneus ctx_lh_precentral ctx_lh_precentral ctx_lh_paracentral ctx_lh_paracentral	right_cerebellum_cortex left_cerebellum_cortex	NA	average	bilateral	literature	NA	NA	2.17143	1.82837	2.50886	1.45919	1.14081	1.7338	3.23792	1.34509	5.27655	3946.12	2053.08	10480.2	28680.5	2242.23	11540.3
braak6	brainstem	ctx_lh_pericalcarine ctx_lh_pericalcarine ctx_lh_postcentral ctx_lh_postcentral ctx_lh_cuneus ctx_lh_cuneus ctx_lh_precentral ctx_lh_precentral ctx_lh_paracentral ctx_lh_paracentral	brainstem	NA	average	bilateral	literature	NA	NA	2.87231	2.44442	3.10539	1.60809	1.30193	2.02747	4.03576	1.87421	6.14498	2478.04	1515.47	4763.42	4148.81	1035.85	2.43188e+09
braak6	eroded_subcortical_white_matter+inferior_cerebellar_gray_matter	ctx_lh_pericalcarine ctx_lh_pericalcarine ctx_lh_postcentral ctx_lh_postcentral ctx_lh_cuneus ctx_lh_cuneus ctx_lh_precentral ctx_lh_precentral ctx_lh_paracentral ctx_lh_paracentral	hemiwm inferior_cerebgm	NA	average	bilateral	literature	NA	NA	1.52297	1.27893	1.79687	1.35026	1.04783	1.51448	3.57929	1.70935	5.71617	2347.15	1335.74	5160.55	2812.42	808.858	153587
braak6	eroded_subcortical_white_matter+cerebellum	ctx_lh_pericalcarine ctx_lh_pericalcarine ctx_lh_postcentral ctx_lh_postcentral ctx_lh_cuneus ctx_lh_cuneus ctx_lh_precentral ctx_lh_precentral ctx_lh_paracentral ctx_lh_paracentral	hemiwm cerebellum	NA	average	bilateral	literature	NA	NA	1.57079	1.32649	1.87412	1.3903	1.10367	1.54146	3.69462	1.68994	5.90875	2236.44	1298.46	4730.2	3028.13	843.533	273008
braak6	cerebellum+brainstem	ctx_lh_pericalcarine ctx_lh_pericalcarine ctx_lh_postcentral ctx_lh_postcentral ctx_lh_cuneus ctx_lh_cuneus ctx_lh_precentral ctx_lh_precentral ctx_lh_paracentral ctx_lh_paracentral	brainstem cerebellum	NA	average	bilateral	literature	NA	NA	2.33869	1.97141	2.58061	1.32204	1.02588	1.61787	4.04494	2.15792	6.15386	2483.3	1481.94	4989.15	5712.03	1211.27	194046
braak6	inferior_cerebellar_gray_matter+brainstem	ctx_lh_pericalcarine ctx_lh_pericalcarine ctx_lh_postcentral ctx_lh_postcentral ctx_lh_cuneus ctx_lh_cuneus ctx_lh_precentral ctx_lh_precentral ctx_lh_paracentral ctx_lh_paracentral	brainstem inferior_cerebgm	NA	average	bilateral	literature	NA	NA	2.34108	1.98139	2.66366	1.3175	1.03512	1.61705	3.82225	1.706	5.8142	2710.07	1585.24	5651.24	6051.97	1261.6	167257
braak6	eroded_subcortical_white_matter+inferior_cerebellar_gray_matter+brainstem	ctx_lh_pericalcarine ctx_lh_pericalcarine ctx_lh_postcentral ctx_lh_postcentral ctx_lh_cuneus ctx_lh_cuneus ctx_lh_precentral ctx_lh_precentral ctx_lh_paracentral ctx_lh_paracentral	hemiwm inferior_cerebgm brainstem	NA	average	bilateral	literature	NA	NA	2.00397	1.70229	2.27708	1.34553	1.04811	1.55899	3.9486	2.10872	6.07666	2318.41	1407.95	4512.54	2706.72	801.362	102932
meta_temporal	cerebellum	ctx_lh_entorhinal ctx_rh_entorhinal ctx_lh_parahippocampal ctx_rh_parahippocampal left_amygdala right_amygdala ctx_lh_inferiortemporal ctx_rh_inferiortemporal ctx_lh_fusiform ctx_rh_fusiform ctx_lh_middletemporal ctx_rh_middletemporal	cerebellum	NA	average	bilateral	literature	NA	NA	3.90126	3.38642	4.24948	1.0499	0.813848	1.3316	3.59032	1.66484	5.50628	1577.5	1110.12	2416.67	425.676	260.983	814.616
meta_temporal	inferior_cerebellar_gray_matter	ctx_lh_entorhinal ctx_rh_entorhinal ctx_lh_parahippocampal ctx_rh_parahippocampal left_amygdala right_amygdala ctx_lh_inferiortemporal ctx_rh_inferiortemporal ctx_lh_fusiform ctx_rh_fusiform ctx_lh_middletemporal ctx_rh_middletemporal	inferior_cerebgm	NA	average	bilateral	literature	NA	NA	4.72159	3.99581	5.08079	1.16096	0.903373	1.45549	2.9152	0.899766	4.90536	2380.8	1570.73	4027.55	492.578	289.644	1017.09
meta_temporal	composite	ctx_lh_entorhinal ctx_rh_entorhinal ctx_lh_parahippocampal ctx_rh_parahippocampal left_amygdala right_amygdala ctx_lh_inferiortemporal ctx_rh_inferiortemporal ctx_lh_fusiform ctx_rh_fusiform ctx_lh_middletemporal ctx_rh_middletemporal	composite	NA	average	bilateral	literature	NA	NA	3.70844	3.17433	3.99378	0.872596	0.679757	1.08041	3.93943	2.10444	5.95123	1265.61	925.313	1835	350.19	223.939	623.404
meta_temporal	eroded_subcortical_white_matter	ctx_lh_entorhinal ctx_rh_entorhinal ctx_lh_parahippocampal ctx_rh_parahippocampal left_amygdala right_amygdala ctx_lh_inferiortemporal ctx_rh_inferiortemporal ctx_lh_fusiform ctx_rh_fusiform ctx_lh_middletemporal ctx_rh_middletemporal	hemiwm	NA	average	bilateral	literature	NA	NA	4.19153	3.54982	4.5382	1.57948	1.23331	1.99348	3.19207	1.21409	5.16083	1693.93	1199.92	2570.08	415.069	247.802	833.259
meta_temporal	cerebellum_cortex	ctx_lh_entorhinal ctx_rh_entorhinal ctx_lh_parahippocampal ctx_rh_parahippocampal left_amygdala right_amygdala ctx_lh_inferiortemporal ctx_rh_inferiortemporal ctx_lh_fusiform ctx_rh_fusiform ctx_lh_middletemporal ctx_rh_middletemporal	right_cerebellum_cortex left_cerebellum_cortex	NA	average	bilateral	literature	NA	NA	4.03435	3.47568	4.37659	1.14761	0.889021	1.46369	3.31531	1.16535	5.15834	1805.3	1244.55	2852.02	454.647	273.198	901.961
meta_temporal	brainstem	ctx_lh_entorhinal ctx_rh_entorhinal ctx_lh_parahippocampal ctx_rh_parahippocampal left_amygdala right_amygdala ctx_lh_inferiortemporal ctx_rh_inferiortemporal ctx_lh_fusiform ctx_rh_fusiform ctx_lh_middletemporal ctx_rh_middletemporal	brainstem	NA	average	bilateral	literature	NA	NA	4.03215	3.48047	4.35762	1.16139	0.882345	1.46567	4.19008	2.38025	6.13152	1201.92	879.867	1739.53	439.502	264.719	868.211
meta_temporal	eroded_subcortical_white_matter+inferior_cerebellar_gray_matter	ctx_lh_entorhinal ctx_rh_entorhinal ctx_lh_parahippocampal ctx_rh_parahippocampal left_amygdala right_amygdala ctx_lh_inferiortemporal ctx_rh_inferiortemporal ctx_lh_fusiform ctx_rh_fusiform ctx_lh_middletemporal ctx_rh_middletemporal	hemiwm inferior_cerebgm	NA	average	bilateral	literature	NA	NA	3.97113	3.43732	4.29098	0.860482	0.671002	1.0831	3.40718	1.52889	5.22548	1611.77	1140.72	2448.58	314.746	205.792	540.224
meta_temporal	eroded_subcortical_white_matter+cerebellum	ctx_lh_entorhinal ctx_rh_entorhinal ctx_lh_parahippocampal ctx_rh_parahippocampal left_amygdala right_amygdala ctx_lh_inferiortemporal ctx_rh_inferiortemporal ctx_lh_fusiform ctx_rh_fusiform ctx_lh_middletemporal ctx_rh_middletemporal	hemiwm cerebellum	NA	average	bilateral	literature	NA	NA	3.71167	3.13556	4.0057	0.90737	0.687553	1.13693	3.68996	1.82061	5.72443	1392.41	1006.96	2050.34	329.63	213.116	576.238
meta_temporal	cerebellum+brainstem	ctx_lh_entorhinal ctx_rh_entorhinal ctx_lh_parahippocampal ctx_rh_parahippocampal left_amygdala right_amygdala ctx_lh_inferiortemporal ctx_rh_inferiortemporal ctx_lh_fusiform ctx_rh_fusiform ctx_lh_middletemporal ctx_rh_middletemporal	brainstem cerebellum	NA	average	bilateral	literature	NA	NA	3.80057	3.42233	4.15458	0.928013	0.728109	1.17669	4.04044	2.01723	6.08188	1270.26	921.623	1861.81	395.031	246.923	730.913
meta_temporal	inferior_cerebellar_gray_matter+brainstem	ctx_lh_entorhinal ctx_rh_entorhinal ctx_lh_parahippocampal ctx_rh_parahippocampal left_amygdala right_amygdala ctx_lh_inferiortemporal ctx_rh_inferiortemporal ctx_lh_fusiform ctx_rh_fusiform ctx_lh_middletemporal ctx_rh_middletemporal	brainstem inferior_cerebgm	NA	average	bilateral	literature	NA	NA	4.15939	3.54393	4.52905	0.925329	0.733247	1.15347	3.69048	1.78945	5.78159	1533.14	1084.23	2331.74	394.316	246.564	729.141
meta_temporal	eroded_subcortical_white_matter+inferior_cerebellar_gray_matter+brainstem	ctx_lh_entorhinal ctx_rh_entorhinal ctx_lh_parahippocampal ctx_rh_parahippocampal left_amygdala right_amygdala ctx_lh_inferiortemporal ctx_rh_inferiortemporal ctx_lh_fusiform ctx_rh_fusiform ctx_lh_middletemporal ctx_rh_middletemporal	hemiwm inferior_cerebgm brainstem	NA	average	bilateral	literature	NA	NA	3.88741	3.3107	4.20768	0.83688	0.65266	1.05401	3.74315	1.77576	5.81298	1399	1008.72	2068.83	337.257	217.718	591.04
mesial_temporal	cerebellum	ctx_lh_entorhinal ctx_rh_entorhinal ctx_lh_parahippocampal ctx_rh_parahippocampal left_hippocampus right_hippocampus left_amygdala right_amygdala	cerebellum	NA	average	bilateral	literature	NA	NA	2.63574	2.21753	3.05068	1.45164	1.11741	1.85473	0.67429	-1.34301	2.67505	2671.21	1624.35	5186.93	340.186	211.417	635.739
mesial_temporal	inferior_cerebellar_gray_matter	ctx_lh_entorhinal ctx_rh_entorhinal ctx_lh_parahippocampal ctx_rh_parahippocampal left_hippocampus right_hippocampus left_amygdala right_amygdala	inferior_cerebgm	NA	average	bilateral	literature	NA	NA	3.36011	2.86271	3.87573	1.60223	1.25369	1.99316	0.430609	-1.47288	2.32703	4361.78	2399.69	10266.8	460.982	266.23	984.937
mesial_temporal	composite	ctx_lh_entorhinal ctx_rh_entorhinal ctx_lh_parahippocampal ctx_rh_parahippocampal left_hippocampus right_hippocampus left_amygdala right_amygdala	composite	NA	average	bilateral	literature	NA	NA	1.91765	1.61404	2.25168	0.987075	0.767487	1.22605	0.544295	-1.39886	2.63833	1462.68	975.909	2430.58	212.168	145.651	337.336
mesial_temporal	eroded_subcortical_white_matter	ctx_lh_entorhinal ctx_rh_entorhinal ctx_lh_parahippocampal ctx_rh_parahippocampal left_hippocampus right_hippocampus left_amygdala right_amygdala	hemiwm	NA	average	bilateral	literature	NA	NA	2.27129	1.93418	2.66185	1.45481	1.15023	1.81424	0.0572501	-1.98799	2.0371	2135.06	1343.57	3905.22	295.991	188.432	530.893
mesial_temporal	cerebellum_cortex	ctx_lh_entorhinal ctx_rh_entorhinal ctx_lh_parahippocampal ctx_rh_parahippocampal left_hippocampus right_hippocampus left_amygdala right_amygdala	right_cerebellum_cortex left_cerebellum_cortex	NA	average	bilateral	literature	NA	NA	2.79805	2.39437	3.24676	1.58055	1.23072	1.9677	0.466418	-1.54995	2.43415	3384.94	1951.69	7255.22	377.797	228.175	742.644
mesial_temporal	brainstem	ctx_lh_entorhinal ctx_rh_entorhinal ctx_lh_parahippocampal ctx_rh_parahippocampal left_hippocampus right_hippocampus left_amygdala right_amygdala	brainstem	NA	average	bilateral	literature	NA	NA	2.86768	2.424	3.1994	1.22651	0.949359	1.52577	1.62718	-0.34793	3.72805	1515.21	1066.16	2321.62	303.357	193.649	541.626
mesial_temporal	eroded_subcortical_white_matter+inferior_cerebellar_gray_matter	ctx_lh_entorhinal ctx_rh_entorhinal ctx_lh_parahippocampal ctx_rh_parahippocampal left_hippocampus right_hippocampus left_amygdala right_amygdala	hemiwm inferior_cerebgm	NA	average	bilateral	literature	NA	NA	2.10146	1.79909	2.48049	1.02578	0.79575	1.28735	0.166988	-1.78935	2.0261	2082.78	1300.34	3861.59	207.064	142.778	327.017
mesial_temporal	eroded_subcortical_white_matter+cerebellum	ctx_lh_entorhinal ctx_rh_entorhinal ctx_lh_parahippocampal ctx_rh_parahippocampal left_hippocampus right_hippocampus left_amygdala right_amygdala	hemiwm cerebellum	NA	average	bilateral	literature	NA	NA	1.84394	1.54622	2.17923	1.03283	0.824462	1.30226	0.173073	-1.83727	2.09335	1685.73	1087.14	2959.15	205.731	142.033	324.305
mesial_temporal	cerebellum+brainstem	ctx_lh_entorhinal ctx_rh_entorhinal ctx_lh_parahippocampal ctx_rh_parahippocampal left_hippocampus right_hippocampus left_amygdala right_amygdala	brainstem cerebellum	NA	average	bilateral	literature	NA	NA	2.40288	2.05097	2.78969	1.18831	0.924928	1.49638	1.04673	-0.801379	2.97048	1762.8	1159.61	2996.13	271.445	177.596	465.411
mesial_temporal	inferior_cerebellar_gray_matter+brainstem	ctx_lh_entorhinal ctx_rh_entorhinal ctx_lh_parahippocampal ctx_rh_parahippocampal left_hippocampus right_hippocampus left_amygdala right_amygdala	brainstem inferior_cerebgm	NA	average	bilateral	literature	NA	NA	2.66484	2.26477	3.11685	1.2285	0.954232	1.51661	0.916649	-1.19365	2.90895	2199.71	1389.05	3999.85	288.269	186.192	504.752
mesial_temporal	eroded_subcortical_white_matter+inferior_cerebellar_gray_matter+brainstem	ctx_lh_entorhinal ctx_rh_entorhinal ctx_lh_parahippocampal ctx_rh_parahippocampal left_hippocampus right_hippocampus left_amygdala right_amygdala	hemiwm inferior_cerebgm brainstem	NA	average	bilateral	literature	NA	NA	2.06473	1.73427	2.43254	0.981713	0.772252	1.24324	0.513587	-1.55419	2.37124	1678.75	1095.29	2891.34	209.431	144.145	331.673
temporoparietal	cerebellum	ctx_lh_inferiortemporal ctx_rh_inferiortemporal ctx_lh_middletemporal ctx_rh_middletemporal ctx_lh_fusiform ctx_rh_fusiform ctx_lh_supramarginal ctx_rh_supramarginal ctx_lh_inferiorparietal ctx_rh_inferiorparietal ctx_lh_posteriorcingulate ctx_rh_posteriorcingulate ctx_lh_precuneus ctx_rh_precuneus ctx_lh_superiorparietal ctx_rh_superiorparietal ctx_lh_inferiorparietal ctx_rh_inferiorparietal ctx…	cerebellum	NA	average	bilateral	literature	NA	NA	1.84275	1.53318	2.16413	1.08045	0.825483	1.34461	3.52112	1.63637	5.4836	1135.2	718.724	2055.06	1438.92	639.029	5769.03
temporoparietal	inferior_cerebellar_gray_matter	ctx_lh_inferiortemporal ctx_rh_inferiortemporal ctx_lh_middletemporal ctx_rh_middletemporal ctx_lh_fusiform ctx_rh_fusiform ctx_lh_supramarginal ctx_rh_supramarginal ctx_lh_inferiorparietal ctx_rh_inferiorparietal ctx_lh_posteriorcingulate ctx_rh_posteriorcingulate ctx_lh_precuneus ctx_rh_precuneus ctx_lh_superiorparietal ctx_rh_superiorparietal ctx_lh_inferiorparietal ctx_rh_inferiorparietal ctx…	inferior_cerebgm	NA	average	bilateral	literature	NA	NA	2.46989	2.07676	2.89604	1.16414	0.935965	1.43758	3.12031	1.19561	5.2156	1703.3	1005.31	3492.62	1476.76	645.044	6228.48
temporoparietal	composite	ctx_lh_inferiortemporal ctx_rh_inferiortemporal ctx_lh_middletemporal ctx_rh_middletemporal ctx_lh_fusiform ctx_rh_fusiform ctx_lh_supramarginal ctx_rh_supramarginal ctx_lh_inferiorparietal ctx_rh_inferiorparietal ctx_lh_posteriorcingulate ctx_rh_posteriorcingulate ctx_lh_precuneus ctx_rh_precuneus ctx_lh_superiorparietal ctx_rh_superiorparietal ctx_lh_inferiorparietal ctx_rh_inferiorparietal ctx…	composite	NA	average	bilateral	literature	NA	NA	1.76241	1.45442	2.08922	1.03097	0.796198	1.29117	3.59335	1.68827	5.7156	961.939	630.31	1645.29	1245.44	574.357	4476.74
temporoparietal	eroded_subcortical_white_matter	ctx_lh_inferiortemporal ctx_rh_inferiortemporal ctx_lh_middletemporal ctx_rh_middletemporal ctx_lh_fusiform ctx_rh_fusiform ctx_lh_supramarginal ctx_rh_supramarginal ctx_lh_inferiorparietal ctx_rh_inferiorparietal ctx_lh_posteriorcingulate ctx_rh_posteriorcingulate ctx_lh_precuneus ctx_rh_precuneus ctx_lh_superiorparietal ctx_rh_superiorparietal ctx_lh_inferiorparietal ctx_rh_inferiorparietal ctx…	hemiwm	NA	average	bilateral	literature	NA	NA	2.66427	2.21835	3.17282	1.76471	1.3916	2.22048	3.60985	1.43421	5.726	1357.68	880.722	2360.44	1208.1	531.83	4974.2
temporoparietal	cerebellum_cortex	ctx_lh_inferiortemporal ctx_rh_inferiortemporal ctx_lh_middletemporal ctx_rh_middletemporal ctx_lh_fusiform ctx_rh_fusiform ctx_lh_supramarginal ctx_rh_supramarginal ctx_lh_inferiorparietal ctx_rh_inferiorparietal ctx_lh_posteriorcingulate ctx_rh_posteriorcingulate ctx_lh_precuneus ctx_rh_precuneus ctx_lh_superiorparietal ctx_rh_superiorparietal ctx_lh_inferiorparietal ctx_rh_inferiorparietal ctx…	right_cerebellum_cortex left_cerebellum_cortex	NA	average	bilateral	literature	NA	NA	2.02177	1.70572	2.38388	1.12071	0.873139	1.43698	3.46807	1.46222	5.46746	1277.96	796.353	2377.19	1555.92	671.959	6800.53
temporoparietal	brainstem	ctx_lh_inferiortemporal ctx_rh_inferiortemporal ctx_lh_middletemporal ctx_rh_middletemporal ctx_lh_fusiform ctx_rh_fusiform ctx_lh_supramarginal ctx_rh_supramarginal ctx_lh_inferiorparietal ctx_rh_inferiorparietal ctx_lh_posteriorcingulate ctx_rh_posteriorcingulate ctx_lh_precuneus ctx_rh_precuneus ctx_lh_superiorparietal ctx_rh_superiorparietal ctx_lh_inferiorparietal ctx_rh_inferiorparietal ctx…	brainstem	NA	average	bilateral	literature	NA	NA	2.76746	2.35378	3.24443	1.40211	1.11054	1.75755	4.25961	2.28263	6.33233	1034.53	702.26	1673.42	1359.96	597.083	5645.64
temporoparietal	eroded_subcortical_white_matter+inferior_cerebellar_gray_matter	ctx_lh_inferiortemporal ctx_rh_inferiortemporal ctx_lh_middletemporal ctx_rh_middletemporal ctx_lh_fusiform ctx_rh_fusiform ctx_lh_supramarginal ctx_rh_supramarginal ctx_lh_inferiorparietal ctx_rh_inferiorparietal ctx_lh_posteriorcingulate ctx_rh_posteriorcingulate ctx_lh_precuneus ctx_rh_precuneus ctx_lh_superiorparietal ctx_rh_superiorparietal ctx_lh_inferiorparietal ctx_rh_inferiorparietal ctx…	hemiwm inferior_cerebgm	NA	average	bilateral	literature	NA	NA	1.81122	1.52522	2.13859	0.948507	0.744977	1.21126	3.24535	1.32266	5.36711	1175.73	739.315	2153.26	1141.21	543.829	3753.66
temporoparietal	eroded_subcortical_white_matter+cerebellum	ctx_lh_inferiortemporal ctx_rh_inferiortemporal ctx_lh_middletemporal ctx_rh_middletemporal ctx_lh_fusiform ctx_rh_fusiform ctx_lh_supramarginal ctx_rh_supramarginal ctx_lh_inferiorparietal ctx_rh_inferiorparietal ctx_lh_posteriorcingulate ctx_rh_posteriorcingulate ctx_lh_precuneus ctx_rh_precuneus ctx_lh_superiorparietal ctx_rh_superiorparietal ctx_lh_inferiorparietal ctx_rh_inferiorparietal ctx…	hemiwm cerebellum	NA	average	bilateral	literature	NA	NA	1.66886	1.40483	1.96593	1.00163	0.751046	1.24067	3.40403	1.44286	5.39642	1020.09	658.46	1788.01	1202.76	560.761	4194.89
temporoparietal	cerebellum+brainstem	ctx_lh_inferiortemporal ctx_rh_inferiortemporal ctx_lh_middletemporal ctx_rh_middletemporal ctx_lh_fusiform ctx_rh_fusiform ctx_lh_supramarginal ctx_rh_supramarginal ctx_lh_inferiorparietal ctx_rh_inferiorparietal ctx_lh_posteriorcingulate ctx_rh_posteriorcingulate ctx_lh_precuneus ctx_rh_precuneus ctx_lh_superiorparietal ctx_rh_superiorparietal ctx_lh_inferiorparietal ctx_rh_inferiorparietal ctx…	brainstem cerebellum	NA	average	bilateral	literature	NA	NA	1.88181	1.57969	2.22712	1.07309	0.833986	1.3408	3.75214	1.82473	5.87889	984.428	642.696	1693.74	1375.75	618.423	5320.77
temporoparietal	inferior_cerebellar_gray_matter+brainstem	ctx_lh_inferiortemporal ctx_rh_inferiortemporal ctx_lh_middletemporal ctx_rh_middletemporal ctx_lh_fusiform ctx_rh_fusiform ctx_lh_supramarginal ctx_rh_supramarginal ctx_lh_inferiorparietal ctx_rh_inferiorparietal ctx_lh_posteriorcingulate ctx_rh_posteriorcingulate ctx_lh_precuneus ctx_rh_precuneus ctx_lh_superiorparietal ctx_rh_superiorparietal ctx_lh_inferiorparietal ctx_rh_inferiorparietal ctx…	brainstem inferior_cerebgm	NA	average	bilateral	literature	NA	NA	2.04791	1.69897	2.42562	1.05635	0.821193	1.32297	3.48957	1.5107	5.54208	1167.72	737.959	2120.52	1353.75	614.046	5100.29
temporoparietal	eroded_subcortical_white_matter+inferior_cerebellar_gray_matter+brainstem	ctx_lh_inferiortemporal ctx_rh_inferiortemporal ctx_lh_middletemporal ctx_rh_middletemporal ctx_lh_fusiform ctx_rh_fusiform ctx_lh_supramarginal ctx_rh_supramarginal ctx_lh_inferiorparietal ctx_rh_inferiorparietal ctx_lh_posteriorcingulate ctx_rh_posteriorcingulate ctx_lh_precuneus ctx_rh_precuneus ctx_lh_superiorparietal ctx_rh_superiorparietal ctx_lh_inferiorparietal ctx_rh_inferiorparietal ctx…	hemiwm inferior_cerebgm brainstem	NA	average	bilateral	literature	NA	NA	1.8321	1.53402	2.15803	0.990173	0.781563	1.23232	3.45846	1.51205	5.51449	1054.95	678.917	1858.29	1209.55	565.409	4188.48
rest	cerebellum	ctx_lh_superiorfrontal ctx_rh_superiorfrontal ctx_lh_rostralmiddlefrontal ctx_rh_rostralmiddlefrontal ctx_lh_parsopercularis ctx_rh_parsopercularis ctx_lh_parstriangularis ctx_rh_parstriangularis ctx_lh_lateralorbitofrontal ctx_rh_lateralorbitofrontal ctx_lh_medialorbitofrontal ctx_rh_medialorbitofrontal ctx_lh_medialorbitofrontal ctx_rh_medialorbitofrontal ctx_lh_superiortemporal ctx_rh_superior…	cerebellum	NA	average	bilateral	literature	NA	NA	2.04362	1.72318	2.38428	1.1431	0.897719	1.40759	3.31081	1.41417	5.47155	2328.26	1348.69	4945.85	2754.15	885.662	49214.5
rest	inferior_cerebellar_gray_matter	ctx_lh_superiorfrontal ctx_rh_superiorfrontal ctx_lh_rostralmiddlefrontal ctx_rh_rostralmiddlefrontal ctx_lh_parsopercularis ctx_rh_parsopercularis ctx_lh_parstriangularis ctx_rh_parstriangularis ctx_lh_lateralorbitofrontal ctx_rh_lateralorbitofrontal ctx_lh_medialorbitofrontal ctx_rh_medialorbitofrontal ctx_lh_medialorbitofrontal ctx_rh_medialorbitofrontal ctx_lh_superiortemporal ctx_rh_superior…	inferior_cerebgm	NA	average	bilateral	literature	NA	NA	2.61856	2.19519	3.06273	1.23913	0.982985	1.55303	2.60293	0.647484	4.67477	3817.11	2001.14	9965.73	4784.81	1192.34	4.56387e+08
rest	composite	ctx_lh_superiorfrontal ctx_rh_superiorfrontal ctx_lh_rostralmiddlefrontal ctx_rh_rostralmiddlefrontal ctx_lh_parsopercularis ctx_rh_parsopercularis ctx_lh_parstriangularis ctx_rh_parstriangularis ctx_lh_lateralorbitofrontal ctx_rh_lateralorbitofrontal ctx_lh_medialorbitofrontal ctx_rh_medialorbitofrontal ctx_lh_medialorbitofrontal ctx_rh_medialorbitofrontal ctx_lh_superiortemporal ctx_rh_superior…	composite	NA	average	bilateral	literature	NA	NA	1.15141	0.955376	1.3495	1.03985	0.821493	1.29504	3.9542	1.87883	5.91833	1106.74	713.097	1945.67	958.431	445.434	3371.94
rest	eroded_subcortical_white_matter	ctx_lh_superiorfrontal ctx_rh_superiorfrontal ctx_lh_rostralmiddlefrontal ctx_rh_rostralmiddlefrontal ctx_lh_parsopercularis ctx_rh_parsopercularis ctx_lh_parstriangularis ctx_rh_parstriangularis ctx_lh_lateralorbitofrontal ctx_rh_lateralorbitofrontal ctx_lh_medialorbitofrontal ctx_rh_medialorbitofrontal ctx_lh_medialorbitofrontal ctx_rh_medialorbitofrontal ctx_lh_superiortemporal ctx_rh_superior…	hemiwm	NA	average	bilateral	literature	NA	NA	1.81567	1.50959	2.12901	2.00471	1.57551	2.27295	2.93233	0.942898	5.16342	2067.36	1239.24	4119.69	1230.72	499.359	6653.11
rest	cerebellum_cortex	ctx_lh_superiorfrontal ctx_rh_superiorfrontal ctx_lh_rostralmiddlefrontal ctx_rh_rostralmiddlefrontal ctx_lh_parsopercularis ctx_rh_parsopercularis ctx_lh_parstriangularis ctx_rh_parstriangularis ctx_lh_lateralorbitofrontal ctx_rh_lateralorbitofrontal ctx_lh_medialorbitofrontal ctx_rh_medialorbitofrontal ctx_lh_medialorbitofrontal ctx_rh_medialorbitofrontal ctx_lh_superiortemporal ctx_rh_superior…	right_cerebellum_cortex left_cerebellum_cortex	NA	average	bilateral	literature	NA	NA	2.28096	1.94187	2.66564	1.26233	1.00492	1.61112	2.97163	1.07457	5.00909	3047.72	1681	7136.33	3910.07	1063.51	573579
rest	brainstem	ctx_lh_superiorfrontal ctx_rh_superiorfrontal ctx_lh_rostralmiddlefrontal ctx_rh_rostralmiddlefrontal ctx_lh_parsopercularis ctx_rh_parsopercularis ctx_lh_parstriangularis ctx_rh_parstriangularis ctx_lh_lateralorbitofrontal ctx_rh_lateralorbitofrontal ctx_lh_medialorbitofrontal ctx_rh_medialorbitofrontal ctx_lh_medialorbitofrontal ctx_rh_medialorbitofrontal ctx_lh_superiortemporal ctx_rh_superior…	brainstem	NA	average	bilateral	literature	NA	NA	2.24258	1.91977	2.5703	1.20426	0.929812	1.52381	4.2304	2.18759	6.50349	1364.27	895.376	2327.37	1593.38	632.027	9377.2
rest	eroded_subcortical_white_matter+inferior_cerebellar_gray_matter	ctx_lh_superiorfrontal ctx_rh_superiorfrontal ctx_lh_rostralmiddlefrontal ctx_rh_rostralmiddlefrontal ctx_lh_parsopercularis ctx_rh_parsopercularis ctx_lh_parstriangularis ctx_rh_parstriangularis ctx_lh_lateralorbitofrontal ctx_rh_lateralorbitofrontal ctx_lh_medialorbitofrontal ctx_rh_medialorbitofrontal ctx_lh_medialorbitofrontal ctx_rh_medialorbitofrontal ctx_lh_superiortemporal ctx_rh_superior…	hemiwm inferior_cerebgm	NA	average	bilateral	literature	NA	NA	1.2758	1.08199	1.47931	1.08933	0.842569	1.32723	3.41745	1.39485	5.59473	1545.44	937.097	3016.27	970.435	443.481	3578.75
rest	eroded_subcortical_white_matter+cerebellum	ctx_lh_superiorfrontal ctx_rh_superiorfrontal ctx_lh_rostralmiddlefrontal ctx_rh_rostralmiddlefrontal ctx_lh_parsopercularis ctx_rh_parsopercularis ctx_lh_parstriangularis ctx_rh_parstriangularis ctx_lh_lateralorbitofrontal ctx_rh_lateralorbitofrontal ctx_lh_medialorbitofrontal ctx_rh_medialorbitofrontal ctx_lh_medialorbitofrontal ctx_rh_medialorbitofrontal ctx_lh_superiortemporal ctx_rh_superior…	hemiwm cerebellum	NA	average	bilateral	literature	NA	NA	1.06057	0.890293	1.24499	1.1422	0.886438	1.35384	3.59913	1.72811	5.50235	1291.22	800.457	2423.55	868.031	406.948	2982.19
rest	cerebellum+brainstem	ctx_lh_superiorfrontal ctx_rh_superiorfrontal ctx_lh_rostralmiddlefrontal ctx_rh_rostralmiddlefrontal ctx_lh_parsopercularis ctx_rh_parsopercularis ctx_lh_parstriangularis ctx_rh_parstriangularis ctx_lh_lateralorbitofrontal ctx_rh_lateralorbitofrontal ctx_lh_medialorbitofrontal ctx_rh_medialorbitofrontal ctx_lh_medialorbitofrontal ctx_rh_medialorbitofrontal ctx_lh_superiortemporal ctx_rh_superior…	brainstem cerebellum	NA	average	bilateral	literature	NA	NA	1.78699	1.50783	2.11872	0.942103	0.755174	1.18459	3.94573	2.0307	6.05096	1464.83	924.128	2667.82	1709.09	679.794	9952.26
rest	inferior_cerebellar_gray_matter+brainstem	ctx_lh_superiorfrontal ctx_rh_superiorfrontal ctx_lh_rostralmiddlefrontal ctx_rh_rostralmiddlefrontal ctx_lh_parsopercularis ctx_rh_parsopercularis ctx_lh_parstriangularis ctx_rh_parstriangularis ctx_lh_lateralorbitofrontal ctx_rh_lateralorbitofrontal ctx_lh_medialorbitofrontal ctx_rh_medialorbitofrontal ctx_lh_medialorbitofrontal ctx_rh_medialorbitofrontal ctx_lh_superiortemporal ctx_rh_superior…	brainstem inferior_cerebgm	NA	average	bilateral	literature	NA	NA	1.95747	1.67796	2.27867	0.956442	0.733187	1.215	3.62293	1.61141	5.73423	1756.44	1074.05	3376.95	1888.45	723.484	12781.3
rest	eroded_subcortical_white_matter+inferior_cerebellar_gray_matter+brainstem	ctx_lh_superiorfrontal ctx_rh_superiorfrontal ctx_lh_rostralmiddlefrontal ctx_rh_rostralmiddlefrontal ctx_lh_parsopercularis ctx_rh_parsopercularis ctx_lh_parstriangularis ctx_rh_parstriangularis ctx_lh_lateralorbitofrontal ctx_rh_lateralorbitofrontal ctx_lh_medialorbitofrontal ctx_rh_medialorbitofrontal ctx_lh_medialorbitofrontal ctx_rh_medialorbitofrontal ctx_lh_superiortemporal ctx_rh_superior…	hemiwm inferior_cerebgm brainstem	NA	average	bilateral	literature	NA	NA	1.23551	1.02548	1.46488	1.00431	0.780892	1.23882	3.81913	1.7091	5.8359	1225.59	777.214	2212.59	976.899	454.352	3429.94
BioDisCVR
numerator	denominator	regs_numerator	regs_denominator	priors	SUV	laterality	biomarker	top_n	SSE_target_group	eRep_CI_A	eRep_CI_A_low	eRep_CI_A_high	eRep_CU_A	eRep_CU_A_low	eRep_CU_A_high	eSep_A	eSep_A_low	eSep_A_high	eSiz.18m_CI_A	eSiz.18m_CI_A_low	eSiz.18m_CI_A_high	eSiz.54m_CU_A	eSiz.54m_CU_A_low	eSiz.54m_CU_A_high
CVR_t	CVR_r	ctx_lh_fusiform ctx_lh_temporalpole ctx_rh_bankssts ctx_rh_caudalmiddlefrontal ctx_rh_entorhinal ctx_rh_insula ctx_rh_isthmuscingulate ctx_rh_superiortemporal ctx_rh_temporalpole left_amygdala right_amygdala	brainstem hemiwm cc_anterior cc_central cc_mid_anterior cc_mid_posterior cc_posterior ctx_lh_caudalanteriorcingulate ctx_lh_frontalpole ctx_lh_isthmuscingulate ctx_lh_parsorbitalis ctx_lh_parstriangularis ctx_lh_pericalcarine ctx_lh_rostralanteriorcingulate ctx_rh_caudalanteriorcingulate ctx_rh_frontalpole ctx_rh_lateraloccipital ctx_rh_lingual ctx_rh_parsorbitalis ctx_rh_parstriangularis ctx_rh_…	TRUE	volume-weighted	lateral	50	1	CI	1.02144	0.861949	1.19032	1.31229	1.03022	1.64077	5.09083	3.17408	7.29649	347.484	274.525	453.919	471.453	270.827	1017.75
CVR_t	CVR_r	ctx_lh_fusiform ctx_lh_temporalpole ctx_rh_bankssts ctx_rh_caudalmiddlefrontal ctx_rh_entorhinal ctx_rh_insula ctx_rh_isthmuscingulate ctx_rh_superiortemporal ctx_rh_temporalpole left_amygdala right_amygdala	brainstem hemiwm cc_anterior cc_central cc_mid_anterior cc_posterior ctx_lh_caudalanteriorcingulate ctx_lh_frontalpole ctx_lh_isthmuscingulate ctx_lh_parsorbitalis ctx_lh_parstriangularis ctx_lh_pericalcarine ctx_lh_rostralanteriorcingulate ctx_rh_caudalanteriorcingulate ctx_rh_frontalpole ctx_rh_lateraloccipital ctx_rh_lingual ctx_rh_parsorbitalis ctx_rh_parstriangularis ctx_rh_pericalcarine ctx…	TRUE	volume-weighted	lateral	50	2	CI	1.0232	0.869394	1.20113	1.31006	1.03014	1.63463	5.09941	3.11056	7.3388	348.289	275.147	455.001	474.857	272.329	1028.41
CVR_t	CVR_r	ctx_lh_fusiform ctx_lh_temporalpole ctx_rh_bankssts ctx_rh_caudalmiddlefrontal ctx_rh_entorhinal ctx_rh_insula ctx_rh_isthmuscingulate ctx_rh_superiortemporal ctx_rh_temporalpole left_amygdala right_amygdala	brainstem hemiwm cc_anterior cc_central cc_mid_anterior cc_mid_posterior cc_posterior ctx_lh_caudalanteriorcingulate ctx_lh_frontalpole ctx_lh_isthmuscingulate ctx_lh_medialorbitofrontal ctx_lh_parsorbitalis ctx_lh_parstriangularis ctx_lh_pericalcarine ctx_lh_rostralanteriorcingulate ctx_rh_caudalanteriorcingulate ctx_rh_frontalpole ctx_rh_lateraloccipital ctx_rh_lingual ctx_rh_parsorbitalis ctx_…	TRUE	volume-weighted	lateral	50	3	CI	1.00672	0.856152	1.17763	1.2934	0.996803	1.62426	5.07004	3.09392	7.28018	347.527	274.582	453.926	471.052	270.835	1015.15
CVR_t	CVR_r	ctx_lh_inferiortemporal ctx_lh_lingual ctx_lh_medialorbitofrontal ctx_lh_paracentral ctx_lh_superiorfrontal ctx_lh_temporalpole ctx_rh_fusiform ctx_rh_insula ctx_rh_medialorbitofrontal ctx_rh_parsopercularis ctx_rh_parstriangularis ctx_rh_pericalcarine ctx_rh_precuneus ctx_rh_rostralmiddlefrontal ctx_rh_superiorfrontal ctx_rh_temporalpole left_amygdala right_amygdala	brainstem hemiwm cc_anterior cc_mid_anterior ctx_lh_caudalanteriorcingulate ctx_lh_parstriangularis ctx_lh_rostralanteriorcingulate ctx_rh_lingual ctx_rh_postcentral ctx_rh_rostralanteriorcingulate right_ventraldc	TRUE	average	lateral	50	1	CI	0.656039	0.549665	0.762135	0.660922	0.511915	0.827133	6.29749	4.37722	8.42248	211.622	173.392	264.043	439.463	262.462	881.638
CVR_t	CVR_r	ctx_lh_inferiortemporal ctx_lh_lingual ctx_lh_medialorbitofrontal ctx_lh_paracentral ctx_lh_superiorfrontal ctx_lh_temporalpole ctx_rh_fusiform ctx_rh_insula ctx_rh_medialorbitofrontal ctx_rh_parsopercularis ctx_rh_parstriangularis ctx_rh_pericalcarine ctx_rh_precuneus ctx_rh_superiorfrontal ctx_rh_temporalpole left_amygdala right_amygdala	brainstem hemiwm cc_anterior cc_mid_anterior ctx_lh_caudalanteriorcingulate ctx_lh_parstriangularis ctx_lh_rostralanteriorcingulate ctx_rh_lingual ctx_rh_postcentral ctx_rh_rostralanteriorcingulate right_ventraldc	TRUE	average	lateral	50	2	CI	0.667896	0.566926	0.796716	0.644643	0.512983	0.797422	6.24324	4.29252	8.49865	211.368	173.392	263.338	430.221	258.568	853.219
CVR_t	CVR_r	ctx_lh_inferiortemporal ctx_lh_lingual ctx_lh_medialorbitofrontal ctx_lh_paracentral ctx_lh_superiorfrontal ctx_lh_temporalpole ctx_rh_fusiform ctx_rh_insula ctx_rh_medialorbitofrontal ctx_rh_parsopercularis ctx_rh_parstriangularis ctx_rh_pericalcarine ctx_rh_precuneus ctx_rh_rostralmiddlefrontal ctx_rh_superiorfrontal ctx_rh_superiorparietal ctx_rh_temporalpole left_amygdala right_amygdala	brainstem hemiwm cc_anterior cc_mid_anterior ctx_lh_caudalanteriorcingulate ctx_lh_parstriangularis ctx_lh_rostralanteriorcingulate ctx_rh_lingual ctx_rh_postcentral ctx_rh_rostralanteriorcingulate right_ventraldc	TRUE	average	lateral	50	3	CI	0.653058	0.541562	0.775719	0.651825	0.512	0.81613	6.23366	4.31234	8.40646	215.487	176.014	269.896	499.176	290.806	1048.96
CVR_t	CVR_r	bankssts caudalmiddlefrontal entorhinal inferiortemporal insula superiortemporal temporalpole transversetemporal amygdala	brainstem hemiwm cc_anterior cc_central cc_mid_anterior cc_mid_posterior cc_posterior caudalanteriorcingulate isthmuscingulate lingual middletemporal parsorbitalis parstriangularis pericalcarine postcentral posteriorcingulate rostralanteriorcingulate ventraldc	TRUE	volume-weighted	bilateral	50	1	CI	1.00721	0.854264	1.1897	1.15849	0.900977	1.45189	5.15327	3.12872	7.32413	364.604	287.082	478.357	538.753	300.749	1230.91
CVR_t	CVR_r	bankssts caudalmiddlefrontal entorhinal inferiortemporal insula superiortemporal temporalpole transversetemporal amygdala	brainstem hemiwm cc_anterior cc_central cc_mid_anterior cc_mid_posterior caudalanteriorcingulate isthmuscingulate lingual middletemporal parsorbitalis parstriangularis pericalcarine postcentral posteriorcingulate rostralanteriorcingulate ventraldc	TRUE	volume-weighted	bilateral	50	2	CI	1.00467	0.84578	1.17749	1.15486	0.903675	1.45837	5.1503	3.15442	7.19441	365.201	287.485	479.286	542.304	302.256	1242.97
CVR_t	CVR_r	bankssts caudalmiddlefrontal entorhinal inferiortemporal insula superiortemporal temporalpole transversetemporal amygdala	brainstem hemiwm cc_anterior cc_central cc_mid_anterior cc_mid_posterior cc_posterior caudalanteriorcingulate lingual middletemporal parsorbitalis parstriangularis pericalcarine postcentral posteriorcingulate rostralanteriorcingulate ventraldc	TRUE	volume-weighted	bilateral	50	3	CI	1.01528	0.856592	1.2023	1.17236	0.908538	1.47799	5.12472	3.11808	7.31465	365.286	287.12	480.327	535.224	299.413	1217.62
CVR_t	CVR_r	entorhinal inferiortemporal insula medialorbitofrontal paracentral precuneus superiorfrontal temporalpole transversetemporal amygdala	brainstem hemiwm cc_anterior cc_mid_anterior caudalanteriorcingulate postcentral rostralanteriorcingulate ventraldc	TRUE	average	bilateral	50	1	CI	0.934245	0.787137	1.1017	0.854185	0.674969	1.06165	5.60163	3.58107	7.6046	237.669	194.528	296.932	387.945	238.48	738.954
CVR_t	CVR_r	entorhinal inferiortemporal insula medialorbitofrontal paracentral precuneus superiorfrontal transversetemporal amygdala	brainstem hemiwm cc_anterior cc_mid_anterior caudalanteriorcingulate postcentral rostralanteriorcingulate ventraldc	TRUE	average	bilateral	50	2	CI	0.896346	0.754341	1.0427	0.867067	0.685874	1.08548	5.31844	3.40414	7.43757	240.189	196.153	300.908	371.502	230.054	698.597
CVR_t	CVR_r	entorhinal inferiortemporal insula medialorbitofrontal paracentral precuneus temporalpole transversetemporal amygdala	brainstem hemiwm cc_anterior cc_mid_anterior caudalanteriorcingulate postcentral rostralanteriorcingulate ventraldc	TRUE	average	bilateral	50	3	CI	0.987897	0.844054	1.16961	0.854085	0.677657	1.06068	5.45193	3.49016	7.62372	245.662	201.207	306.66	380.2	235.148	716.506
CVR_t	CVR_r	ctx_lh_bankssts ctx_lh_entorhinal ctx_lh_superiortemporal ctx_rh_bankssts ctx_rh_entorhinal ctx_rh_frontalpole left_amygdala right_amygdala	brainstem hemiwm cc_anterior cc_central cc_mid_posterior cc_posterior ctx_lh_cuneus ctx_lh_parsopercularis ctx_lh_pericalcarine ctx_lh_postcentral ctx_lh_superiorparietal ctx_rh_cuneus ctx_rh_lingual ctx_rh_pericalcarine ctx_rh_rostralanteriorcingulate ctx_rh_superiorparietal ctx_rh_superiortemporal ctx_rh_transversetemporal	TRUE	volume-weighted	lateral	50	1	CU	1.45077	1.22666	1.70133	1.51778	1.19103	1.68192	4.19568	2.23924	6.25066	669.984	508.48	922.698	194.793	130.741	320.683
CVR_t	CVR_r	ctx_lh_bankssts ctx_lh_entorhinal ctx_lh_superiortemporal ctx_rh_bankssts ctx_rh_entorhinal ctx_rh_frontalpole left_amygdala right_amygdala	brainstem hemiwm cc_anterior cc_central cc_mid_posterior cc_posterior ctx_lh_cuneus ctx_lh_parsopercularis ctx_lh_pericalcarine ctx_lh_postcentral ctx_lh_precentral ctx_lh_superiorparietal ctx_rh_cuneus ctx_rh_lingual ctx_rh_pericalcarine ctx_rh_rostralanteriorcingulate ctx_rh_superiorparietal ctx_rh_superiortemporal ctx_rh_transversetemporal	TRUE	volume-weighted	lateral	50	2	CU	1.4311	1.22511	1.68719	1.47003	1.14649	1.63391	3.64239	1.75595	5.58556	669.695	508.33	922.13	190.963	128.821	311.903
CVR_t	CVR_r	ctx_lh_bankssts ctx_lh_entorhinal ctx_lh_superiortemporal ctx_rh_bankssts ctx_rh_entorhinal ctx_rh_frontalpole left_amygdala right_amygdala	brainstem hemiwm cc_anterior cc_central cc_mid_posterior cc_posterior ctx_lh_cuneus ctx_lh_parsopercularis ctx_lh_pericalcarine ctx_lh_postcentral ctx_lh_superiorparietal ctx_rh_caudalanteriorcingulate ctx_rh_cuneus ctx_rh_lingual ctx_rh_pericalcarine ctx_rh_rostralanteriorcingulate ctx_rh_superiorparietal ctx_rh_superiortemporal ctx_rh_transversetemporal	TRUE	volume-weighted	lateral	50	3	CU	1.44928	1.22604	1.6958	1.51223	1.16235	1.68794	3.68232	1.60588	5.95653	668.1	507.241	919.637	193.801	130.215	318.515
CVR_t	CVR_r	ctx_lh_caudalmiddlefrontal ctx_lh_isthmuscingulate ctx_lh_lingual ctx_lh_paracentral ctx_lh_parahippocampal ctx_lh_postcentral ctx_lh_superiorfrontal ctx_lh_superiortemporal ctx_rh_lateralorbitofrontal ctx_rh_superiorfrontal left_amygdala right_amygdala	brainstem cc_anterior cc_central cc_posterior ctx_lh_insula ctx_lh_precentral ctx_lh_superiorparietal ctx_rh_lingual ctx_rh_paracentral ctx_rh_postcentral ctx_rh_precentral ctx_rh_rostralanteriorcingulate left_ventraldc	TRUE	average	lateral	50	1	CU	0.947618	0.805048	1.11694	0.775894	0.668543	0.877018	4.31694	2.31009	6.37498	509.008	394.328	682.091	79.1693	60.5925	107.809
CVR_t	CVR_r	ctx_lh_caudalmiddlefrontal ctx_lh_isthmuscingulate ctx_lh_lingual ctx_lh_paracentral ctx_lh_parahippocampal ctx_lh_postcentral ctx_lh_superiorfrontal ctx_lh_superiortemporal ctx_rh_lateralorbitofrontal ctx_rh_superiorfrontal left_amygdala right_amygdala	brainstem cc_anterior cc_central cc_posterior ctx_lh_insula ctx_lh_parsorbitalis ctx_lh_precentral ctx_lh_superiorparietal ctx_rh_lingual ctx_rh_paracentral ctx_rh_postcentral ctx_rh_precentral ctx_rh_rostralanteriorcingulate left_ventraldc	TRUE	average	lateral	50	2	CU	0.905034	0.753296	1.06797	0.737885	0.586231	0.830754	4.13085	2.11423	6.36886	514.38	398.497	689.272	79.6613	61.0574	108.27
CVR_t	CVR_r	ctx_lh_caudalmiddlefrontal ctx_lh_isthmuscingulate ctx_lh_lingual ctx_lh_paracentral ctx_lh_parahippocampal ctx_lh_postcentral ctx_lh_superiorfrontal ctx_lh_superiortemporal ctx_rh_lateralorbitofrontal ctx_rh_superiorfrontal left_amygdala right_amygdala	brainstem cc_anterior cc_central cc_posterior ctx_lh_insula ctx_lh_precentral ctx_lh_superiorparietal ctx_rh_isthmuscingulate ctx_rh_lingual ctx_rh_paracentral ctx_rh_postcentral ctx_rh_precentral ctx_rh_rostralanteriorcingulate left_ventraldc	TRUE	average	lateral	50	3	CU	0.884378	0.741934	1.03384	0.696802	0.552942	0.783782	4.01556	2.00388	6.25636	539.319	418.812	720.438	78.8487	60.3577	107.347
CVR_t	CVR_r	caudalmiddlefrontal entorhinal isthmuscingulate lateralorbitofrontal parstriangularis posteriorcingulate temporalpole amygdala	cc_anterior cc_posterior caudalanteriorcingulate	TRUE	volume-weighted	bilateral	50	1	CU	1.76896	1.50104	2.07054	1.17182	0.910101	1.4688	4.43429	2.60738	6.56344	635.622	481.366	877.916	204.838	137.394	337.562
CVR_t	CVR_r	caudalmiddlefrontal entorhinal isthmuscingulate lateralorbitofrontal posteriorcingulate temporalpole amygdala	cc_anterior cc_posterior caudalanteriorcingulate	TRUE	volume-weighted	bilateral	50	2	CU	1.84627	1.57384	2.15119	1.1297	0.854605	1.41435	4.44837	2.55748	6.63889	623.997	475.918	853.696	208.634	140.206	342.797
CVR_t	CVR_r	caudalmiddlefrontal entorhinal isthmuscingulate lateralorbitofrontal parstriangularis temporalpole amygdala	cc_anterior cc_posterior caudalanteriorcingulate	TRUE	volume-weighted	bilateral	50	3	CU	1.9664	1.65772	2.26329	1.18433	0.936528	1.48255	4.27879	2.30048	6.30767	720.803	542.917	1002.92	206.538	138.438	340.737
CVR_t	CVR_r	caudalmiddlefrontal entorhinal frontalpole isthmuscingulate lateralorbitofrontal pericalcarine precuneus superiorfrontal superiortemporal transversetemporal amygdala	brainstem hemiwm cc_posterior caudalanteriorcingulate cuneus insula rostralanteriorcingulate superiorparietal	TRUE	average	bilateral	50	1	CU	0.898429	0.769467	1.05873	0.861354	0.671475	0.960726	3.29538	1.32861	5.43131	651.404	492.176	902.538	114.508	83.2121	167.456
CVR_t	CVR_r	caudalmiddlefrontal entorhinal frontalpole isthmuscingulate lateralorbitofrontal precuneus superiorfrontal superiortemporal transversetemporal amygdala	brainstem hemiwm cc_posterior caudalanteriorcingulate cuneus insula rostralanteriorcingulate superiorparietal	TRUE	average	bilateral	50	2	CU	1.00505	0.842846	1.19056	0.873	0.690377	0.990614	3.14254	1.1859	5.13937	720.35	535.241	1021.16	117.326	85.2431	171.626
CVR_t	CVR_r	caudalmiddlefrontal entorhinal frontalpole isthmuscingulate lateralorbitofrontal pericalcarine precuneus superiorfrontal superiortemporal transversetemporal amygdala	brainstem hemiwm cc_posterior caudalanteriorcingulate cuneus insula posteriorcingulate rostralanteriorcingulate superiorparietal	TRUE	average	bilateral	50	3	CU	1.09661	0.939946	1.22066	0.783422	0.601509	0.879175	3.17091	1.31516	5.14973	923.597	697.634	1280.17	119.423	86.3502	175.892
BioDisCVR (fixed numerator or denominator)
numerator	denominator	regs_numerator	regs_denominator	priors	SUV	laterality	biomarker	top_n	SSE_target_group	eRep_CI_A	eRep_CI_A_low	eRep_CI_A_high	eRep_CU_A	eRep_CU_A_low	eRep_CU_A_high	eSep_A	eSep_A_low	eSep_A_high	eSiz.18m_CI_A	eSiz.18m_CI_A_low	eSiz.18m_CI_A_high	eSiz.54m_CU_A	eSiz.54m_CU_A_low	eSiz.54m_CU_A_high
CVR_t(inferior_cerebellar_gray_matter)	inferior_cerebellar_gray_matter	ctx_lh_inferiortemporal ctx_lh_temporalpole ctx_lh_transversetemporal ctx_rh_superiortemporal ctx_rh_temporalpole	inferior_cerebgm	TRUE	volume-weighted	lateral	20	1	CI	2.56288	2.16403	3.02285	0.975291	0.75078	1.22484	4.57735	2.60306	6.71587	990.438	688.163	1546.35	1224.45	567.265	4345.75
CVR_t(inferior_cerebellar_gray_matter)	inferior_cerebellar_gray_matter	ctx_lh_inferiortemporal ctx_lh_temporalpole ctx_lh_transversetemporal ctx_rh_superiortemporal ctx_rh_temporalpole right_amygdala	inferior_cerebgm	TRUE	volume-weighted	lateral	20	2	CI	2.60114	2.20077	3.08771	0.965062	0.74205	1.19161	4.5484	2.43292	6.66394	993.856	695.57	1534.96	1081.91	519.666	3485.89
CVR_t(inferior_cerebellar_gray_matter)	inferior_cerebellar_gray_matter	ctx_lh_frontalpole ctx_lh_inferiortemporal ctx_lh_temporalpole ctx_lh_transversetemporal ctx_rh_superiortemporal ctx_rh_temporalpole	inferior_cerebgm	TRUE	volume-weighted	lateral	20	3	CI	2.58386	2.19316	3.06547	0.977385	0.759155	1.22277	4.61413	2.58945	6.54691	1003.86	698.221	1564.84	1193.76	556.627	4162.29
meta_temporal	CVR_r(ft_meta)	ctx_lh_entorhinal ctx_rh_entorhinal ctx_lh_parahippocampal ctx_rh_parahippocampal left_amygdala right_amygdala ctx_lh_inferiortemporal ctx_rh_inferiortemporal ctx_lh_fusiform ctx_rh_fusiform ctx_lh_middletemporal ctx_rh_middletemporal	cc_anterior cc_central cc_mid_anterior cc_posterior ctx_lh_caudalanteriorcingulate ctx_lh_isthmuscingulate ctx_rh_caudalanteriorcingulate ctx_rh_lingual left_ventraldc	TRUE	volume-weighted	lateral	10	1	CI	1.60641	1.3671	1.86798	1.05096	0.825869	1.32414	4.62334	2.69688	6.78354	561.644	419.183	791.301	719.846	388.784	1761.34
meta_temporal	CVR_r(ft_meta)	ctx_lh_entorhinal ctx_rh_entorhinal ctx_lh_parahippocampal ctx_rh_parahippocampal left_amygdala right_amygdala ctx_lh_inferiortemporal ctx_rh_inferiortemporal ctx_lh_fusiform ctx_rh_fusiform ctx_lh_middletemporal ctx_rh_middletemporal	cc_anterior cc_central cc_mid_anterior cc_mid_posterior cc_posterior ctx_lh_caudalanteriorcingulate ctx_lh_isthmuscingulate ctx_rh_caudalanteriorcingulate ctx_rh_lingual left_ventraldc	TRUE	volume-weighted	lateral	10	2	CI	1.63927	1.38435	1.9318	1.05196	0.822311	1.31433	4.53151	2.56003	6.65726	568.095	423.864	800.738	688.773	376.259	1645.33
meta_temporal	CVR_r(ft_meta)	ctx_lh_entorhinal ctx_rh_entorhinal ctx_lh_parahippocampal ctx_rh_parahippocampal left_amygdala right_amygdala ctx_lh_inferiortemporal ctx_rh_inferiortemporal ctx_lh_fusiform ctx_rh_fusiform ctx_lh_middletemporal ctx_rh_middletemporal	cc_anterior cc_central cc_mid_anterior cc_posterior ctx_lh_caudalanteriorcingulate ctx_lh_isthmuscingulate ctx_rh_caudalanteriorcingulate ctx_rh_lingual	TRUE	volume-weighted	lateral	10	3	CI	1.54206	1.2988	1.80445	1.26764	0.985113	1.59996	4.44672	2.38762	6.40758	593.784	442.914	837.251	655.351	355.816	1585.77
CVR_t(inferior_cerebellar_gray_matter)	inferior_cerebellar_gray_matter	ctx_lh_inferiortemporal ctx_lh_temporalpole ctx_lh_transversetemporal ctx_rh_inferiortemporal ctx_rh_superiortemporal ctx_rh_temporalpole	inferior_cerebgm	TRUE	average	lateral	20	1	CI	2.59801	2.20111	3.03269	1.10324	0.864609	1.38	4.5554	2.61715	6.68727	992.906	693.606	1537.77	1201.63	555.452	4291.2
CVR_t(inferior_cerebellar_gray_matter)	inferior_cerebellar_gray_matter	ctx_lh_inferiortemporal ctx_lh_temporalpole ctx_lh_transversetemporal ctx_rh_inferiorparietal ctx_rh_inferiortemporal ctx_rh_superiortemporal ctx_rh_temporalpole	inferior_cerebgm	TRUE	average	lateral	20	2	CI	2.4773	2.0707	2.9214	1.07361	0.835498	1.34812	4.40427	2.49667	6.60153	991.291	683.015	1567.33	1287.07	587.56	4760.7
CVR_t(inferior_cerebellar_gray_matter)	inferior_cerebellar_gray_matter	ctx_lh_inferiortemporal ctx_lh_superiorparietal ctx_lh_temporalpole ctx_lh_transversetemporal ctx_rh_inferiortemporal ctx_rh_superiortemporal ctx_rh_temporalpole	inferior_cerebgm	TRUE	average	lateral	20	3	CI	2.51903	2.09349	2.95499	1.0789	0.83868	1.33802	4.60387	2.6724	6.79065	1036.17	713.975	1638.14	1386.95	613.314	5633.05
meta_temporal	CVR_r(ft_meta)	ctx_lh_entorhinal ctx_rh_entorhinal ctx_lh_parahippocampal ctx_rh_parahippocampal left_amygdala right_amygdala ctx_lh_inferiortemporal ctx_rh_inferiortemporal ctx_lh_fusiform ctx_rh_fusiform ctx_lh_middletemporal ctx_rh_middletemporal	cc_anterior cc_central cc_mid_anterior ctx_lh_caudalanteriorcingulate ctx_rh_lateraloccipital ctx_rh_lingual left_ventraldc right_ventraldc	TRUE	average	lateral	10	1	CI	1.30722	1.09581	1.53041	0.987539	0.77414	1.24733	3.85229	2.01262	5.89478	356.644	280.697	468.166	341.183	218.139	607.561
meta_temporal	CVR_r(ft_meta)	ctx_lh_entorhinal ctx_rh_entorhinal ctx_lh_parahippocampal ctx_rh_parahippocampal left_amygdala right_amygdala ctx_lh_inferiortemporal ctx_rh_inferiortemporal ctx_lh_fusiform ctx_rh_fusiform ctx_lh_middletemporal ctx_rh_middletemporal	cc_anterior cc_central cc_mid_anterior ctx_lh_caudalanteriorcingulate ctx_rh_lateraloccipital left_ventraldc right_ventraldc	TRUE	average	lateral	10	2	CI	1.49431	1.25083	1.74972	1.08179	0.847607	1.34646	3.85525	1.69174	5.85875	373.275	293.696	490.192	343.75	219.02	615.685
meta_temporal	CVR_r(ft_meta)	ctx_lh_entorhinal ctx_rh_entorhinal ctx_lh_parahippocampal ctx_rh_parahippocampal left_amygdala right_amygdala ctx_lh_inferiortemporal ctx_rh_inferiortemporal ctx_lh_fusiform ctx_rh_fusiform ctx_lh_middletemporal ctx_rh_middletemporal	cc_anterior cc_central cc_mid_anterior ctx_lh_caudalanteriorcingulate ctx_rh_lateraloccipital ctx_rh_lingual right_ventraldc	TRUE	average	lateral	10	3	CI	1.30534	1.09694	1.5341	1.19746	0.947149	1.49771	3.64419	1.6255	5.67815	368.174	288.931	485.121	318.676	204.721	563.004
CVR_t(inferior_cerebellar_gray_matter)	inferior_cerebellar_gray_matter	inferiortemporal superiortemporal temporalpole	inferior_cerebgm	TRUE	volume-weighted	bilateral	20	1	CI	2.54348	2.15391	2.95788	1.11124	0.869311	1.37498	4.17542	2.1911	6.19748	1046.49	710.646	1691.75	1105.82	526.773	3640.7
CVR_t(inferior_cerebellar_gray_matter)	inferior_cerebellar_gray_matter	inferiortemporal superiortemporal temporalpole amygdala	inferior_cerebgm	TRUE	volume-weighted	bilateral	20	2	CI	2.58636	2.15541	3.05454	1.09184	0.859324	1.38175	4.09171	2.21635	6.30419	1059.39	723.784	1696.73	970.749	479.947	2907.59
CVR_t(inferior_cerebellar_gray_matter)	inferior_cerebellar_gray_matter	inferiorparietal inferiortemporal superiortemporal temporalpole	inferior_cerebgm	TRUE	volume-weighted	bilateral	20	3	CI	2.26716	1.92007	2.68183	1.12532	0.880841	1.41045	3.97376	2.04901	6.11555	1069.6	704.412	1814.58	1342.78	606.669	5117.09
meta_temporal	CVR_r(ft_meta)	entorhinal parahippocampal amygdala inferiortemporal fusiform middletemporal	cc_anterior cc_central cc_mid_anterior cc_posterior caudalanteriorcingulate lingual ventraldc	TRUE	volume-weighted	bilateral	10	1	CI	1.45119	1.22008	1.71689	1.03498	0.797085	1.29481	3.93348	2.05203	5.97768	595.11	432.073	871.399	838.478	438.694	2198.96
meta_temporal	CVR_r(ft_meta)	entorhinal parahippocampal amygdala inferiortemporal fusiform middletemporal	cc_central cc_mid_anterior cc_posterior caudalanteriorcingulate lingual ventraldc	TRUE	volume-weighted	bilateral	10	2	CI	1.44109	1.21881	1.69144	1.05198	0.822622	1.32691	3.88487	1.92283	5.94982	621.611	448.829	917.392	867.992	449.447	2330.34
meta_temporal	CVR_r(ft_meta)	entorhinal parahippocampal amygdala inferiortemporal fusiform middletemporal	cc_anterior cc_central cc_mid_anterior cc_posterior lingual ventraldc	TRUE	volume-weighted	bilateral	10	3	CI	1.45716	1.2052	1.69849	1.12923	0.874894	1.41019	3.79389	1.7111	5.88302	636.817	456.101	950.824	938.3	474.354	2663.21
CVR_t(inferior_cerebellar_gray_matter)	inferior_cerebellar_gray_matter	inferiortemporal superiortemporal supramarginal temporalpole	inferior_cerebgm	TRUE	average	bilateral	20	1	CI	2.57956	2.16276	3.02928	1.10634	0.87683	1.37917	4.48658	2.53832	6.6389	1051.42	721.705	1671.99	1225.64	564.515	4421.12
CVR_t(inferior_cerebellar_gray_matter)	inferior_cerebellar_gray_matter	inferiortemporal paracentral superiortemporal supramarginal temporalpole	inferior_cerebgm	TRUE	average	bilateral	20	2	CI	2.46583	2.08449	2.88999	1.10754	0.864093	1.37389	4.32169	2.32716	6.43398	1157.97	785.284	1875.93	1386.88	610.679	5706.14
CVR_t(inferior_cerebellar_gray_matter)	inferior_cerebellar_gray_matter	cuneus inferiortemporal superiortemporal supramarginal temporalpole	inferior_cerebgm	TRUE	average	bilateral	20	3	CI	2.49817	2.07973	2.94695	1.0744	0.837219	1.35943	4.28899	2.32764	6.43085	1246.93	825.895	2096.2	1393.08	612.055	5770.69
meta_temporal	CVR_r(ft_meta)	entorhinal parahippocampal amygdala inferiortemporal fusiform middletemporal	cc_anterior cc_mid_anterior lingual ventraldc	TRUE	average	bilateral	10	1	CI	1.55108	1.3232	1.82206	1.2192	0.955948	1.52329	3.80357	1.85194	5.86673	371.516	289.098	494.947	423.938	258.93	816.774
meta_temporal	CVR_r(ft_meta)	entorhinal parahippocampal amygdala inferiortemporal fusiform middletemporal	cc_anterior cc_mid_anterior isthmuscingulate lingual ventraldc	TRUE	average	bilateral	10	2	CI	1.44908	1.22765	1.70605	1.02676	0.797167	1.26734	3.50568	1.6078	5.44617	397.872	314.566	519.25	394.802	243.771	746.199
meta_temporal	CVR_r(ft_meta)	entorhinal parahippocampal amygdala inferiortemporal fusiform middletemporal	cc_anterior cc_mid_anterior lingual posteriorcingulate ventraldc	TRUE	average	bilateral	10	3	CI	1.43933	1.20255	1.69216	1.01315	0.782792	1.26356	3.39133	1.44775	5.52504	397.618	311.521	525.045	372.449	233.504	685.604
CVR_t(inferior_cerebellar_gray_matter)	inferior_cerebellar_gray_matter	ctx_lh_entorhinal ctx_lh_frontalpole ctx_lh_fusiform ctx_rh_entorhinal left_amygdala right_amygdala	inferior_cerebgm	TRUE	volume-weighted	lateral	20	1	CU	4.55954	3.8832	4.91664	1.32406	1.03208	1.66767	2.87506	0.934973	4.80823	2438.87	1602.27	4153.79	356.784	221.074	670.211
CVR_t(inferior_cerebellar_gray_matter)	inferior_cerebellar_gray_matter	ctx_lh_entorhinal ctx_lh_frontalpole ctx_lh_fusiform left_amygdala right_amygdala	inferior_cerebgm	TRUE	volume-weighted	lateral	20	2	CU	4.67567	3.97162	5.12455	1.34306	1.04172	1.70042	2.88015	0.9648	4.93381	2623	1683.05	4643.18	387.313	235.772	750.66
CVR_t(inferior_cerebellar_gray_matter)	inferior_cerebellar_gray_matter	ctx_lh_entorhinal ctx_lh_frontalpole ctx_lh_fusiform ctx_lh_isthmuscingulate ctx_rh_entorhinal left_amygdala right_amygdala	inferior_cerebgm	TRUE	volume-weighted	lateral	20	3	CU	4.61029	3.8808	5.01438	1.25817	0.966847	1.56436	2.80205	0.929722	4.77391	2594.09	1682.41	4511.66	382.411	234.042	734.119
meta_temporal	CVR_r(ft_meta)	ctx_lh_entorhinal ctx_rh_entorhinal ctx_lh_parahippocampal ctx_rh_parahippocampal left_amygdala right_amygdala ctx_lh_inferiortemporal ctx_rh_inferiortemporal ctx_lh_fusiform ctx_rh_fusiform ctx_lh_middletemporal ctx_rh_middletemporal	brainstem cc_anterior cc_central cc_mid_anterior cc_mid_posterior cc_posterior ctx_lh_bankssts ctx_lh_cuneus ctx_rh_caudalanteriorcingulate ctx_rh_inferiorparietal ctx_rh_postcentral	TRUE	volume-weighted	lateral	10	1	CU	3.49962	3.15128	3.80961	0.887561	0.693939	1.10894	3.35992	1.37602	5.45222	1979.61	1348.21	3186.02	314.129	200.604	560.49
meta_temporal	CVR_r(ft_meta)	ctx_lh_entorhinal ctx_rh_entorhinal ctx_lh_parahippocampal ctx_rh_parahippocampal left_amygdala right_amygdala ctx_lh_inferiortemporal ctx_rh_inferiortemporal ctx_lh_fusiform ctx_rh_fusiform ctx_lh_middletemporal ctx_rh_middletemporal	brainstem cc_anterior cc_central cc_mid_anterior cc_posterior ctx_lh_bankssts ctx_lh_cuneus ctx_rh_caudalanteriorcingulate ctx_rh_inferiorparietal ctx_rh_postcentral	TRUE	volume-weighted	lateral	10	2	CU	3.49923	2.99557	3.81218	0.891613	0.69757	1.12089	3.3593	1.4537	5.26203	2001.22	1360.2	3230.71	316.385	201.658	566.33
meta_temporal	CVR_r(ft_meta)	ctx_lh_entorhinal ctx_rh_entorhinal ctx_lh_parahippocampal ctx_rh_parahippocampal left_amygdala right_amygdala ctx_lh_inferiortemporal ctx_rh_inferiortemporal ctx_lh_fusiform ctx_rh_fusiform ctx_lh_middletemporal ctx_rh_middletemporal	brainstem cc_anterior cc_mid_anterior cc_mid_posterior cc_posterior ctx_lh_bankssts ctx_lh_cuneus ctx_rh_caudalanteriorcingulate ctx_rh_inferiorparietal ctx_rh_postcentral	TRUE	volume-weighted	lateral	10	3	CU	3.49761	2.96964	3.76978	0.892453	0.682209	1.11814	3.33862	1.34275	5.33171	2009.03	1364.65	3246.49	316.282	201.572	566.24
CVR_t(inferior_cerebellar_gray_matter)	inferior_cerebellar_gray_matter	ctx_lh_entorhinal ctx_lh_frontalpole ctx_lh_middletemporal right_amygdala	inferior_cerebgm	TRUE	average	lateral	20	1	CU	3.9316	3.37114	4.23868	1.58126	1.23609	1.95197	3.34896	1.29951	5.28382	1843.43	1267.16	2925.09	307.103	193.287	561.564
CVR_t(inferior_cerebellar_gray_matter)	inferior_cerebellar_gray_matter	ctx_lh_entorhinal ctx_lh_frontalpole ctx_lh_middletemporal ctx_rh_middletemporal right_amygdala	inferior_cerebgm	TRUE	average	lateral	20	2	CU	4.08334	3.48712	4.43589	1.39293	1.09406	1.71406	3.69886	1.57192	5.52181	1743.01	1203.82	2745.96	367.527	225.806	700.731
CVR_t(inferior_cerebellar_gray_matter)	inferior_cerebellar_gray_matter	ctx_lh_entorhinal ctx_lh_frontalpole ctx_lh_middletemporal ctx_rh_lateraloccipital right_amygdala	inferior_cerebgm	TRUE	average	lateral	20	3	CU	4.54102	3.87434	4.90659	1.40536	1.09893	1.75088	3.17827	1.25685	5.17908	2433.4	1603.39	4124.94	341.032	212.282	635.561
meta_temporal	CVR_r(ft_meta)	ctx_lh_entorhinal ctx_rh_entorhinal ctx_lh_parahippocampal ctx_rh_parahippocampal left_amygdala right_amygdala ctx_lh_inferiortemporal ctx_rh_inferiortemporal ctx_lh_fusiform ctx_rh_fusiform ctx_lh_middletemporal ctx_rh_middletemporal	brainstem cc_anterior cc_mid_posterior cc_posterior ctx_rh_inferiorparietal ctx_rh_paracentral ctx_rh_superiorparietal left_ventraldc	TRUE	average	lateral	10	1	CU	3.06617	2.62929	3.31972	1.03919	0.797726	1.30655	2.41992	0.422098	4.44364	1391.41	1004.9	2052.76	197.186	136.443	309.774
meta_temporal	CVR_r(ft_meta)	ctx_lh_entorhinal ctx_rh_entorhinal ctx_lh_parahippocampal ctx_rh_parahippocampal left_amygdala right_amygdala ctx_lh_inferiortemporal ctx_rh_inferiortemporal ctx_lh_fusiform ctx_rh_fusiform ctx_lh_middletemporal ctx_rh_middletemporal	brainstem cc_anterior cc_mid_posterior cc_posterior ctx_rh_inferiorparietal ctx_rh_paracentral left_ventraldc	TRUE	average	lateral	10	2	CU	3.25481	2.75752	3.52854	1.10037	0.862752	1.36431	2.85121	0.776706	4.93593	1250.27	918.173	1801.48	215.456	147.394	344.385
meta_temporal	CVR_r(ft_meta)	ctx_lh_entorhinal ctx_rh_entorhinal ctx_lh_parahippocampal ctx_rh_parahippocampal left_amygdala right_amygdala ctx_lh_inferiortemporal ctx_rh_inferiortemporal ctx_lh_fusiform ctx_rh_fusiform ctx_lh_middletemporal ctx_rh_middletemporal	brainstem cc_anterior cc_mid_posterior cc_posterior ctx_lh_superiorparietal ctx_rh_inferiorparietal ctx_rh_paracentral ctx_rh_superiorparietal left_ventraldc	TRUE	average	lateral	10	3	CU	2.99805	2.56452	3.24047	1.01285	0.78935	1.26813	1.77115	-0.154738	3.80068	1640.67	1155.89	2509.21	186.23	129.9	289.062
CVR_t(inferior_cerebellar_gray_matter)	inferior_cerebellar_gray_matter	entorhinal frontalpole amygdala	inferior_cerebgm	TRUE	volume-weighted	bilateral	20	1	CU	3.04782	2.60716	3.5365	1.701	1.29566	2.07397	1.22114	-0.809255	3.30028	2401.77	1507.38	4413.07	271.944	174.687	480.506
CVR_t(inferior_cerebellar_gray_matter)	inferior_cerebellar_gray_matter	entorhinal frontalpole	inferior_cerebgm	TRUE	volume-weighted	bilateral	20	2	CU	3.37581	2.90752	3.78388	1.75215	1.37097	2.13819	1.48969	-0.469914	3.46171	2498.02	1587.02	4495.96	304.286	191.494	556.511
CVR_t(inferior_cerebellar_gray_matter)	inferior_cerebellar_gray_matter	caudalanteriorcingulate entorhinal frontalpole amygdala	inferior_cerebgm	TRUE	volume-weighted	bilateral	20	3	CU	2.9618	2.51552	3.42711	1.52418	1.19023	1.90011	1.11548	-0.78228	3.0583	3781.46	2142.17	8389.38	500.103	282.014	1119.61
meta_temporal	CVR_r(ft_meta)	entorhinal parahippocampal amygdala inferiortemporal fusiform middletemporal	brainstem cc_anterior cc_central cc_mid_anterior cc_mid_posterior cc_posterior caudalanteriorcingulate inferiorparietal parsorbitalis pericalcarine	TRUE	volume-weighted	bilateral	10	1	CU	3.42004	2.92879	3.70925	0.850204	0.66227	1.05195	2.3932	0.461744	4.34762	2950.45	1892.3	5226.77	314.792	201.147	561.116
meta_temporal	CVR_r(ft_meta)	entorhinal parahippocampal amygdala inferiortemporal fusiform middletemporal	brainstem cc_anterior cc_central cc_mid_anterior cc_mid_posterior cc_posterior caudalanteriorcingulate inferiorparietal parsorbitalis pericalcarine ventraldc	TRUE	volume-weighted	bilateral	10	2	CU	3.43054	2.93691	3.70656	0.842719	0.646616	1.05834	2.96838	0.824621	4.93599	2346.25	1567.42	3891	358.135	224.896	657.419
meta_temporal	CVR_r(ft_meta)	entorhinal parahippocampal amygdala inferiortemporal fusiform middletemporal	brainstem cc_anterior cc_central cc_mid_anterior cc_mid_posterior cc_posterior inferiorparietal parsorbitalis pericalcarine	TRUE	volume-weighted	bilateral	10	3	CU	3.47581	3.12163	3.80332	0.875446	0.673882	1.1125	2.24198	0.30384	4.14422	3238.13	2040.14	5910.86	312.772	199.555	558.924
CVR_t(inferior_cerebellar_gray_matter)	inferior_cerebellar_gray_matter	entorhinal frontalpole lateraloccipital amygdala	inferior_cerebgm	TRUE	average	bilateral	20	1	CU	3.90311	3.3552	4.23025	1.45532	1.13146	1.79289	2.82139	0.809744	4.78067	2324.96	1547.4	3878.52	320.364	200.611	590.928
CVR_t(inferior_cerebellar_gray_matter)	inferior_cerebellar_gray_matter	entorhinal frontalpole lateraloccipital lingual amygdala	inferior_cerebgm	TRUE	average	bilateral	20	2	CU	4.14581	3.54144	4.50321	1.34679	1.04206	1.65483	2.67501	0.699037	4.51399	2947.02	1880.7	5264.27	338.023	209.547	634.456
CVR_t(inferior_cerebellar_gray_matter)	inferior_cerebellar_gray_matter	entorhinal frontalpole inferiortemporal lateraloccipital amygdala	inferior_cerebgm	TRUE	average	bilateral	20	3	CU	4.22167	3.60959	4.58426	1.29906	1.0245	1.63239	3.31287	1.45604	5.21279	2092.6	1411.59	3418.04	378.682	232.412	723.361
meta_temporal	CVR_r(ft_meta)	entorhinal parahippocampal amygdala inferiortemporal fusiform middletemporal	brainstem hemiwm cc_anterior cc_mid_posterior cc_posterior inferiorparietal superiorparietal ventraldc	TRUE	average	bilateral	10	1	CU	2.93478	2.67194	3.19367	1.1595	0.913479	1.43437	2.22957	0.248965	4.18402	1209.13	896.327	1719.58	206.879	142.033	328.88
meta_temporal	CVR_r(ft_meta)	entorhinal parahippocampal amygdala inferiortemporal fusiform middletemporal	brainstem hemiwm cc_anterior cc_central cc_mid_posterior cc_posterior inferiorparietal superiorparietal ventraldc	TRUE	average	bilateral	10	2	CU	3.04563	2.75792	3.3313	1.29227	1.0117	1.6241	2.45489	0.435383	4.55945	1167.44	871.074	1645.43	221.764	150.374	359.319
meta_temporal	CVR_r(ft_meta)	entorhinal parahippocampal amygdala inferiortemporal fusiform middletemporal	brainstem cc_anterior cc_central cc_mid_posterior cc_posterior inferiorparietal superiorparietal ventraldc	TRUE	average	bilateral	10	3	CU	2.99767	2.54462	3.25502	1.2747	1.00466	1.59661	2.20312	0.358971	4.36086	1173.5	874.871	1655.86	211.551	144.522	338.862

## Sheet: Exp3_discovery
Literature
numerator	denominator	regs_numerator	regs_denominator	priors	SUV	laterality	experiment	top_n	SSE_target_group	eRep_CI_A	eRep_CI_A_low	eRep_CI_A_high	eRep_CU_A	eRep_CU_A_low	eRep_CU_A_high	eSep_A	eSep_A_low	eSep_A_high	eSiz.18m_CI_A	eSiz.18m_CI_A_low	eSiz.18m_CI_A_high	eSiz.54m_CU_A	eSiz.54m_CU_A_low	eSiz.54m_CU_A_high
braak1	inferior_cerebellar_gray_matter	ctx_lh_entorhinal ctx_rh_entorhinal	inferior_cerebgm	NA	volume-weighted	lateral	literature	NA	NA	4.36624	3.791	4.75737	2.20428	1.70431	2.74394	1.59293	-0.317327	3.66328	2418.32	1620.13	3992.77	316.815	198.772	582.453
braak1	brainstem	ctx_lh_entorhinal ctx_rh_entorhinal	brainstem	NA	volume-weighted	lateral	literature	NA	NA	3.96415	3.60069	4.31104	1.89534	1.47392	2.37973	2.46481	0.614876	4.53693	1336.77	983.61	1920.86	324.251	203.656	595.032
braak1	cerebellum+brainstem	ctx_lh_entorhinal ctx_rh_entorhinal	brainstem cerebellum	NA	volume-weighted	lateral	literature	NA	NA	3.67785	3.1523	4.00229	2.06883	1.65159	2.54543	1.99639	0.0626905	3.92132	1587.58	1138.41	2366.32	279.345	180.914	486.966
braak1	inferior_cerebellar_gray_matter+brainstem	ctx_lh_entorhinal ctx_rh_entorhinal	brainstem inferior_cerebgm	NA	volume-weighted	lateral	literature	NA	NA	4.09951	3.46993	4.43813	2.06693	1.57607	2.5692	1.86687	-0.108908	3.75263	1944.5	1351.89	3033.09	282.571	182.299	495.724
braak2	inferior_cerebellar_gray_matter	left_hippocampus right_hippocampus	inferior_cerebgm	NA	volume-weighted	lateral	literature	NA	NA	3.74812	3.24819	4.10059	2.00826	1.53884	2.52905	-1.54056	-3.50903	0.395339	188316	21992.9	219528	1722.15	645.925	12775.3
braak2	brainstem	left_hippocampus right_hippocampus	brainstem	NA	volume-weighted	lateral	literature	NA	NA	2.78571	2.34762	3.17476	1.56401	1.22646	1.97365	-0.92626	-2.84811	1.01012	13085.3	5301.39	71123.8	702.426	356.592	1974.2
braak2	cerebellum+brainstem	left_hippocampus right_hippocampus	brainstem cerebellum	NA	volume-weighted	lateral	literature	NA	NA	2.62223	2.19873	3.03794	1.70726	1.31782	2.11967	-1.64398	-3.6665	0.280927	74090.8	12731.9	435798	1058.62	472.237	4187.97
braak2	inferior_cerebellar_gray_matter+brainstem	left_hippocampus right_hippocampus	brainstem inferior_cerebgm	NA	volume-weighted	lateral	literature	NA	NA	3.06256	2.56134	3.55711	1.78551	1.37508	2.22511	-1.54964	-3.66151	0.395575	102236	14775.7	257234	1197.2	513.278	5356.54
braak3	inferior_cerebellar_gray_matter	ctx_lh_parahippocampal ctx_rh_parahippocampal ctx_lh_fusiform ctx_rh_fusiform left_amygdala right_amygdala ctx_lh_lingual ctx_rh_lingual	inferior_cerebgm	NA	volume-weighted	lateral	literature	NA	NA	5.393	4.5733	5.8004	1.10184	0.867469	1.38731	2.41765	0.41644	4.4598	4493.81	2615.05	9463.33	671.713	363.066	1640.89
braak3	brainstem	ctx_lh_parahippocampal ctx_rh_parahippocampal ctx_lh_fusiform ctx_rh_fusiform left_amygdala right_amygdala ctx_lh_lingual ctx_rh_lingual	brainstem	NA	volume-weighted	lateral	literature	NA	NA	4.76058	4.05667	5.15482	1.14235	0.884394	1.43823	3.52113	1.38578	5.34007	2228.2	1489.48	3691.62	569.683	319.873	1286.39
braak3	cerebellum+brainstem	ctx_lh_parahippocampal ctx_rh_parahippocampal ctx_lh_fusiform ctx_rh_fusiform left_amygdala right_amygdala ctx_lh_lingual ctx_rh_lingual	brainstem cerebellum	NA	volume-weighted	lateral	literature	NA	NA	4.49889	3.87995	4.86067	0.824336	0.650859	1.02965	3.14117	1.03857	5.27709	2802.47	1793.84	4980.97	494.605	293.93	1001.37
braak3	inferior_cerebellar_gray_matter+brainstem	ctx_lh_parahippocampal ctx_rh_parahippocampal ctx_lh_fusiform ctx_rh_fusiform left_amygdala right_amygdala ctx_lh_lingual ctx_rh_lingual	brainstem inferior_cerebgm	NA	volume-weighted	lateral	literature	NA	NA	5.11323	4.61289	5.57635	0.920533	0.72357	1.14979	2.7142	0.956833	4.63869	3623.05	2208.14	7006.94	541.237	312.341	1158.11
braak4	inferior_cerebellar_gray_matter	ctx_lh_middletemporal ctx_rh_middletemporal ctx_lh_caudalanteriorcingulate ctx_rh_caudalanteriorcingulate ctx_lh_rostralanteriorcingulate ctx_rh_rostralanteriorcingulate ctx_lh_posteriorcingulate ctx_rh_posteriorcingulate ctx_lh_isthmuscingulate ctx_rh_isthmuscingulate ctx_lh_insula ctx_rh_insula ctx_lh_inferiortemporal ctx_rh_inferiortemporal ctx_lh_temporalpole ctx_rh_temporalpole	inferior_cerebgm	NA	volume-weighted	lateral	literature	NA	NA	4.39095	3.94476	4.81392	1.14337	0.900788	1.44161	3.89279	1.93993	5.77149	2222.06	1460.74	3780.77	1157.7	541.868	3994.96
braak4	brainstem	ctx_lh_middletemporal ctx_rh_middletemporal ctx_lh_caudalanteriorcingulate ctx_rh_caudalanteriorcingulate ctx_lh_rostralanteriorcingulate ctx_rh_rostralanteriorcingulate ctx_lh_posteriorcingulate ctx_rh_posteriorcingulate ctx_lh_isthmuscingulate ctx_rh_isthmuscingulate ctx_lh_insula ctx_rh_insula ctx_lh_inferiortemporal ctx_rh_inferiortemporal ctx_lh_temporalpole ctx_rh_temporalpole	brainstem	NA	volume-weighted	lateral	literature	NA	NA	3.77956	3.4231	4.12244	1.33521	1.05928	1.67922	4.82816	2.91715	6.79867	1137.5	825.595	1666.4	973.061	475.406	3001.94
braak4	cerebellum+brainstem	ctx_lh_middletemporal ctx_rh_middletemporal ctx_lh_caudalanteriorcingulate ctx_rh_caudalanteriorcingulate ctx_lh_rostralanteriorcingulate ctx_rh_rostralanteriorcingulate ctx_lh_posteriorcingulate ctx_rh_posteriorcingulate ctx_lh_isthmuscingulate ctx_rh_isthmuscingulate ctx_lh_insula ctx_rh_insula ctx_lh_inferiortemporal ctx_rh_inferiortemporal ctx_lh_temporalpole ctx_rh_temporalpole	brainstem cerebellum	NA	volume-weighted	lateral	literature	NA	NA	2.93036	2.47361	3.47171	1.01301	0.779677	1.25737	4.52456	2.5974	6.59306	1260.49	852.922	2048.99	1000.16	498.343	2939.3
braak4	inferior_cerebellar_gray_matter+brainstem	ctx_lh_middletemporal ctx_rh_middletemporal ctx_lh_caudalanteriorcingulate ctx_rh_caudalanteriorcingulate ctx_lh_rostralanteriorcingulate ctx_rh_rostralanteriorcingulate ctx_lh_posteriorcingulate ctx_rh_posteriorcingulate ctx_lh_isthmuscingulate ctx_rh_isthmuscingulate ctx_lh_insula ctx_rh_insula ctx_lh_inferiortemporal ctx_rh_inferiortemporal ctx_lh_temporalpole ctx_rh_temporalpole	brainstem inferior_cerebgm	NA	volume-weighted	lateral	literature	NA	NA	4.03937	3.40403	4.42865	1.01129	0.778333	1.26693	4.29642	2.3725	6.31673	1749.57	1189.23	2824.21	994.036	493.544	2946.61
meta_temporal	inferior_cerebellar_gray_matter	ctx_lh_entorhinal ctx_rh_entorhinal ctx_lh_parahippocampal ctx_rh_parahippocampal left_amygdala right_amygdala ctx_lh_inferiortemporal ctx_rh_inferiortemporal ctx_lh_fusiform ctx_rh_fusiform ctx_lh_middletemporal ctx_rh_middletemporal	inferior_cerebgm	NA	volume-weighted	lateral	literature	NA	NA	5.47862	4.94735	5.97375	1.12574	0.873487	1.41445	3.55522	1.74021	5.76724	2424.9	1587.97	4151.48	730.225	394.385	1786.78
meta_temporal	brainstem	ctx_lh_entorhinal ctx_rh_entorhinal ctx_lh_parahippocampal ctx_rh_parahippocampal left_amygdala right_amygdala ctx_lh_inferiortemporal ctx_rh_inferiortemporal ctx_lh_fusiform ctx_rh_fusiform ctx_lh_middletemporal ctx_rh_middletemporal	brainstem	NA	volume-weighted	lateral	literature	NA	NA	4.90511	4.2027	5.29767	1.33203	1.02627	1.66327	4.57547	2.44675	6.53864	1402.53	1002.13	2101.34	719.579	386.24	1784.18
meta_temporal	cerebellum+brainstem	ctx_lh_entorhinal ctx_rh_entorhinal ctx_lh_parahippocampal ctx_rh_parahippocampal left_amygdala right_amygdala ctx_lh_inferiortemporal ctx_rh_inferiortemporal ctx_lh_fusiform ctx_rh_fusiform ctx_lh_middletemporal ctx_rh_middletemporal	brainstem cerebellum	NA	volume-weighted	lateral	literature	NA	NA	4.64787	4.1699	5.05451	1.00909	0.787995	1.25173	4.25725	2.26822	6.15605	1633.79	1138.66	2539.13	684.377	380.269	1578.45
meta_temporal	inferior_cerebellar_gray_matter+brainstem	ctx_lh_entorhinal ctx_rh_entorhinal ctx_lh_parahippocampal ctx_rh_parahippocampal left_amygdala right_amygdala ctx_lh_inferiortemporal ctx_rh_inferiortemporal ctx_lh_fusiform ctx_rh_fusiform ctx_lh_middletemporal ctx_rh_middletemporal	brainstem inferior_cerebgm	NA	volume-weighted	lateral	literature	NA	NA	5.21372	4.43602	5.62515	1.00631	0.788545	1.26851	3.85828	1.98649	5.84992	2037.32	1373.68	3330.08	670.53	373.538	1538.41
mesial_temporal	inferior_cerebellar_gray_matter	ctx_lh_entorhinal ctx_rh_entorhinal ctx_lh_parahippocampal ctx_rh_parahippocampal left_hippocampus right_hippocampus left_amygdala right_amygdala	inferior_cerebgm	NA	volume-weighted	lateral	literature	NA	NA	3.27784	2.76886	3.78969	1.64982	1.28167	2.10448	0.0325167	-1.96402	2.05784	6406.44	3187.85	18888.7	574.082	312.54	1381.19
mesial_temporal	brainstem	ctx_lh_entorhinal ctx_rh_entorhinal ctx_lh_parahippocampal ctx_rh_parahippocampal left_hippocampus right_hippocampus left_amygdala right_amygdala	brainstem	NA	volume-weighted	lateral	literature	NA	NA	2.77637	2.3517	3.10445	1.23906	0.956784	1.54781	1.15879	-0.882291	3.09307	1934.28	1309.65	3141.28	347.72	214.917	656.055
mesial_temporal	cerebellum+brainstem	ctx_lh_entorhinal ctx_rh_entorhinal ctx_lh_parahippocampal ctx_rh_parahippocampal left_hippocampus right_hippocampus left_amygdala right_amygdala	brainstem cerebellum	NA	volume-weighted	lateral	literature	NA	NA	2.41355	2.01745	2.82421	1.37256	1.07242	1.73648	0.26563	-1.75804	2.23355	3244.35	1878.31	6899.29	375.658	227.986	732.026
mesial_temporal	inferior_cerebellar_gray_matter+brainstem	ctx_lh_entorhinal ctx_rh_entorhinal ctx_lh_parahippocampal ctx_rh_parahippocampal left_hippocampus right_hippocampus left_amygdala right_amygdala	brainstem inferior_cerebgm	NA	volume-weighted	lateral	literature	NA	NA	2.83399	2.41623	3.29753	1.4167	1.11463	1.81256	0.162255	-1.77545	2.20896	4389.7	2371.05	10738.9	428.92	252.3	885.075
temporoparietal	inferior_cerebellar_gray_matter	ctx_lh_inferiortemporal ctx_rh_inferiortemporal ctx_lh_middletemporal ctx_rh_middletemporal ctx_lh_fusiform ctx_rh_fusiform ctx_lh_supramarginal ctx_rh_supramarginal ctx_lh_inferiorparietal ctx_rh_inferiorparietal ctx_lh_posteriorcingulate ctx_rh_posteriorcingulate ctx_lh_precuneus ctx_rh_precuneus ctx_lh_superiorparietal ctx_rh_superiorparietal ctx_lh_inferiorparietal ctx_rh_inferiorparietal ctx…	inferior_cerebgm	NA	volume-weighted	lateral	literature	NA	NA	2.43841	2.02859	2.89845	1.20056	0.944776	1.5111	3.11683	1.17597	5.20875	1699.14	1002.85	3484.07	1554.35	666.259	6959.27
temporoparietal	brainstem	ctx_lh_inferiortemporal ctx_rh_inferiortemporal ctx_lh_middletemporal ctx_rh_middletemporal ctx_lh_fusiform ctx_rh_fusiform ctx_lh_supramarginal ctx_rh_supramarginal ctx_lh_inferiorparietal ctx_rh_inferiorparietal ctx_lh_posteriorcingulate ctx_rh_posteriorcingulate ctx_lh_precuneus ctx_rh_precuneus ctx_lh_superiorparietal ctx_rh_superiorparietal ctx_lh_inferiorparietal ctx_rh_inferiorparietal ctx…	brainstem	NA	volume-weighted	lateral	literature	NA	NA	2.82523	2.37578	3.31902	1.44684	1.10713	1.80005	4.21785	2.18866	6.361	1059.13	718.845	1713.61	1474.38	629.282	6693.52
temporoparietal	cerebellum+brainstem	ctx_lh_inferiortemporal ctx_rh_inferiortemporal ctx_lh_middletemporal ctx_rh_middletemporal ctx_lh_fusiform ctx_rh_fusiform ctx_lh_supramarginal ctx_rh_supramarginal ctx_lh_inferiorparietal ctx_rh_inferiorparietal ctx_lh_posteriorcingulate ctx_rh_posteriorcingulate ctx_lh_precuneus ctx_rh_precuneus ctx_lh_superiorparietal ctx_rh_superiorparietal ctx_lh_inferiorparietal ctx_rh_inferiorparietal ctx…	brainstem cerebellum	NA	volume-weighted	lateral	literature	NA	NA	1.78476	1.48881	2.08077	1.08368	0.848446	1.35198	3.56024	1.60798	5.68596	1074.52	686.547	1915.59	1506.22	658.528	6334.37
temporoparietal	inferior_cerebellar_gray_matter+brainstem	ctx_lh_inferiortemporal ctx_rh_inferiortemporal ctx_lh_middletemporal ctx_rh_middletemporal ctx_lh_fusiform ctx_rh_fusiform ctx_lh_supramarginal ctx_rh_supramarginal ctx_lh_inferiorparietal ctx_rh_inferiorparietal ctx_lh_posteriorcingulate ctx_rh_posteriorcingulate ctx_lh_precuneus ctx_rh_precuneus ctx_lh_superiorparietal ctx_rh_superiorparietal ctx_lh_inferiorparietal ctx_rh_inferiorparietal ctx…	brainstem inferior_cerebgm	NA	volume-weighted	lateral	literature	NA	NA	2.13574	1.78426	2.51875	1.09308	0.860252	1.37705	3.23983	1.27917	5.24111	1387.39	846.512	2677.87	1453.19	643.274	5883.43
rest	inferior_cerebellar_gray_matter	ctx_lh_superiorfrontal ctx_rh_superiorfrontal ctx_lh_rostralmiddlefrontal ctx_rh_rostralmiddlefrontal ctx_lh_parsopercularis ctx_rh_parsopercularis ctx_lh_parstriangularis ctx_rh_parstriangularis ctx_lh_lateralorbitofrontal ctx_rh_lateralorbitofrontal ctx_lh_medialorbitofrontal ctx_rh_medialorbitofrontal ctx_lh_medialorbitofrontal ctx_rh_medialorbitofrontal ctx_lh_superiortemporal ctx_rh_superior…	inferior_cerebgm	NA	volume-weighted	lateral	literature	NA	NA	2.55725	2.15674	2.98597	1.16719	0.901635	1.45147	2.94834	1.01368	5.0549	2879.06	1606.92	6580.03	3687.68	1062.45	196592
rest	brainstem	ctx_lh_superiorfrontal ctx_rh_superiorfrontal ctx_lh_rostralmiddlefrontal ctx_rh_rostralmiddlefrontal ctx_lh_parsopercularis ctx_rh_parsopercularis ctx_lh_parstriangularis ctx_rh_parstriangularis ctx_lh_lateralorbitofrontal ctx_rh_lateralorbitofrontal ctx_lh_medialorbitofrontal ctx_rh_medialorbitofrontal ctx_lh_medialorbitofrontal ctx_rh_medialorbitofrontal ctx_lh_superiortemporal ctx_rh_superior…	brainstem	NA	volume-weighted	lateral	literature	NA	NA	2.32259	1.97458	2.66772	1.28142	1.02436	1.62103	4.47804	2.53674	6.61635	1215.95	815.118	2005.65	1452.2	596.145	7527.08
rest	cerebellum+brainstem	ctx_lh_superiorfrontal ctx_rh_superiorfrontal ctx_lh_rostralmiddlefrontal ctx_rh_rostralmiddlefrontal ctx_lh_parsopercularis ctx_rh_parsopercularis ctx_lh_parstriangularis ctx_rh_parstriangularis ctx_lh_lateralorbitofrontal ctx_rh_lateralorbitofrontal ctx_lh_medialorbitofrontal ctx_rh_medialorbitofrontal ctx_lh_medialorbitofrontal ctx_rh_medialorbitofrontal ctx_lh_superiortemporal ctx_rh_superior…	brainstem cerebellum	NA	volume-weighted	lateral	literature	NA	NA	1.87951	1.58316	2.20471	0.995284	0.783655	1.27247	3.81918	1.95622	6.03191	1580.25	981.312	2957.2	2007.08	757.675	14470.7
rest	inferior_cerebellar_gray_matter+brainstem	ctx_lh_superiorfrontal ctx_rh_superiorfrontal ctx_lh_rostralmiddlefrontal ctx_rh_rostralmiddlefrontal ctx_lh_parsopercularis ctx_rh_parsopercularis ctx_lh_parstriangularis ctx_rh_parstriangularis ctx_lh_lateralorbitofrontal ctx_rh_lateralorbitofrontal ctx_lh_medialorbitofrontal ctx_rh_medialorbitofrontal ctx_lh_medialorbitofrontal ctx_rh_medialorbitofrontal ctx_lh_superiortemporal ctx_rh_superior…	brainstem inferior_cerebgm	NA	volume-weighted	lateral	literature	NA	NA	2.15851	1.81438	2.51326	1.00638	0.78717	1.26882	3.39333	1.51929	5.61995	1991	1187.38	4004.84	2340.75	830.859	22641.8
braak1	inferior_cerebellar_gray_matter	ctx_lh_entorhinal ctx_rh_entorhinal	inferior_cerebgm	NA	average	lateral	literature	NA	NA	4.48397	3.8245	4.84297	2.20566	1.72534	2.73245	1.46133	-0.35804	3.46717	2618.25	1728.6	4424.27	317.32	199.067	583.486
braak1	brainstem	ctx_lh_entorhinal ctx_rh_entorhinal	brainstem	NA	average	lateral	literature	NA	NA	4.07033	3.66085	4.44744	1.93384	1.53267	2.40595	2.296	0.296505	4.30805	1440.47	1048.76	2100.91	325.356	203.994	598.841
braak1	cerebellum+brainstem	ctx_lh_entorhinal ctx_rh_entorhinal	brainstem cerebellum	NA	average	lateral	literature	NA	NA	3.77057	3.19961	4.10661	1.95825	1.53239	2.45221	2.05881	0.135079	4.09195	1519.63	1094.38	2251.09	278.285	180.461	484.092
braak1	inferior_cerebellar_gray_matter+brainstem	ctx_lh_entorhinal ctx_rh_entorhinal	brainstem inferior_cerebgm	NA	average	lateral	literature	NA	NA	4.04228	3.65136	4.43846	2.00316	1.56853	2.48379	2.04848	0.103765	3.98571	1732.64	1226.73	2630.71	271.744	177.038	469.149
braak2	inferior_cerebellar_gray_matter	left_hippocampus right_hippocampus	inferior_cerebgm	NA	average	lateral	literature	NA	NA	3.76873	3.22852	4.10011	2.00854	1.5549	2.50401	-1.54064	-3.60597	0.378005	192248	22147.2	214701	1698.35	640.237	12319.5
braak2	brainstem	left_hippocampus right_hippocampus	brainstem	NA	average	lateral	literature	NA	NA	2.82391	2.40776	3.21805	1.56877	1.2139	1.92623	-0.918679	-2.9024	0.975228	12966.2	5311.86	67701	690.253	351.968	1919.93
braak2	cerebellum+brainstem	left_hippocampus right_hippocampus	brainstem cerebellum	NA	average	lateral	literature	NA	NA	2.47334	2.10345	2.87221	1.55083	1.20805	1.98041	-1.45155	-3.57588	0.630861	29799.6	8120.69	4.18494e+06	782.353	384.294	2381.34
braak2	inferior_cerebellar_gray_matter+brainstem	left_hippocampus right_hippocampus	brainstem inferior_cerebgm	NA	average	lateral	literature	NA	NA	2.75581	2.33975	3.19723	1.62244	1.27091	2.02957	-1.42316	-3.23139	0.610275	40754.6	9639.17	1.28966e+07	858.343	409.839	2808.66
braak3	inferior_cerebellar_gray_matter	ctx_lh_parahippocampal ctx_rh_parahippocampal ctx_lh_fusiform ctx_rh_fusiform left_amygdala right_amygdala ctx_lh_lingual ctx_rh_lingual	inferior_cerebgm	NA	average	lateral	literature	NA	NA	4.66617	4.02198	5.04779	1.18461	0.919603	1.48813	2.10742	0.274264	3.80834	3855.76	2325.72	7597.09	554.009	311.944	1244.01
braak3	brainstem	ctx_lh_parahippocampal ctx_rh_parahippocampal ctx_lh_fusiform ctx_rh_fusiform left_amygdala right_amygdala ctx_lh_lingual ctx_rh_lingual	brainstem	NA	average	lateral	literature	NA	NA	3.88302	3.34677	4.18162	1.06413	0.816621	1.32731	3.4617	1.48578	5.33234	1662.27	1166.37	2557.52	400.422	243.703	776.348
braak3	cerebellum+brainstem	ctx_lh_parahippocampal ctx_rh_parahippocampal ctx_lh_fusiform ctx_rh_fusiform left_amygdala right_amygdala ctx_lh_lingual ctx_rh_lingual	brainstem cerebellum	NA	average	lateral	literature	NA	NA	3.66711	3.14153	3.94355	0.829909	0.655434	1.05467	3.25314	1.25368	5.28973	1831.35	1264.47	2886.39	341.603	217.898	610.686
braak3	inferior_cerebellar_gray_matter+brainstem	ctx_lh_parahippocampal ctx_rh_parahippocampal ctx_lh_fusiform ctx_rh_fusiform left_amygdala right_amygdala ctx_lh_lingual ctx_rh_lingual	brainstem inferior_cerebgm	NA	average	lateral	literature	NA	NA	4.05602	3.46805	4.4093	0.868809	0.673742	1.08884	2.89312	0.97302	4.79002	2276.2	1517.64	3786.55	361.27	227.374	660.64
braak4	inferior_cerebellar_gray_matter	ctx_lh_middletemporal ctx_rh_middletemporal ctx_lh_caudalanteriorcingulate ctx_rh_caudalanteriorcingulate ctx_lh_rostralanteriorcingulate ctx_rh_rostralanteriorcingulate ctx_lh_posteriorcingulate ctx_rh_posteriorcingulate ctx_lh_isthmuscingulate ctx_rh_isthmuscingulate ctx_lh_insula ctx_rh_insula ctx_lh_inferiortemporal ctx_rh_inferiortemporal ctx_lh_temporalpole ctx_rh_temporalpole	inferior_cerebgm	NA	average	lateral	literature	NA	NA	4.18408	3.57746	4.54637	1.14048	0.901381	1.43079	3.54791	1.57277	5.50787	2866.08	1788.8	5316.82	1599.35	662.257	8041.2
braak4	brainstem	ctx_lh_middletemporal ctx_rh_middletemporal ctx_lh_caudalanteriorcingulate ctx_rh_caudalanteriorcingulate ctx_lh_rostralanteriorcingulate ctx_rh_rostralanteriorcingulate ctx_lh_posteriorcingulate ctx_rh_posteriorcingulate ctx_lh_isthmuscingulate ctx_rh_isthmuscingulate ctx_lh_insula ctx_rh_insula ctx_lh_inferiortemporal ctx_rh_inferiortemporal ctx_lh_temporalpole ctx_rh_temporalpole	brainstem	NA	average	lateral	literature	NA	NA	3.45909	2.9642	3.75411	1.22611	0.947388	1.53585	5.02435	2.93089	6.95406	1272.13	903.2	1923.66	1034.23	490.522	3444.52
braak4	cerebellum+brainstem	ctx_lh_middletemporal ctx_rh_middletemporal ctx_lh_caudalanteriorcingulate ctx_rh_caudalanteriorcingulate ctx_lh_rostralanteriorcingulate ctx_rh_rostralanteriorcingulate ctx_lh_posteriorcingulate ctx_rh_posteriorcingulate ctx_lh_isthmuscingulate ctx_rh_isthmuscingulate ctx_lh_insula ctx_rh_insula ctx_lh_inferiortemporal ctx_rh_inferiortemporal ctx_lh_temporalpole ctx_rh_temporalpole	brainstem cerebellum	NA	average	lateral	literature	NA	NA	3.20354	2.90356	3.47636	0.923701	0.72878	1.17587	4.89876	2.71966	6.75546	1351.04	946.87	2082.33	1047.08	510.467	3247.89
braak4	inferior_cerebellar_gray_matter+brainstem	ctx_lh_middletemporal ctx_rh_middletemporal ctx_lh_caudalanteriorcingulate ctx_rh_caudalanteriorcingulate ctx_lh_rostralanteriorcingulate ctx_rh_rostralanteriorcingulate ctx_lh_posteriorcingulate ctx_rh_posteriorcingulate ctx_lh_isthmuscingulate ctx_rh_isthmuscingulate ctx_lh_insula ctx_rh_insula ctx_lh_inferiortemporal ctx_rh_inferiortemporal ctx_lh_temporalpole ctx_rh_temporalpole	brainstem inferior_cerebgm	NA	average	lateral	literature	NA	NA	3.56175	3.24172	3.90592	0.923177	0.726625	1.14387	4.48324	2.45945	6.46891	1669.94	1138.18	2684.46	1057.56	513.155	3319.76
meta_temporal	inferior_cerebellar_gray_matter	ctx_lh_entorhinal ctx_rh_entorhinal ctx_lh_parahippocampal ctx_rh_parahippocampal left_amygdala right_amygdala ctx_lh_inferiortemporal ctx_rh_inferiortemporal ctx_lh_fusiform ctx_rh_fusiform ctx_lh_middletemporal ctx_rh_middletemporal	inferior_cerebgm	NA	average	lateral	literature	NA	NA	4.72159	4.01219	5.12374	1.16096	0.921102	1.48111	2.9152	0.798149	4.75186	2380.8	1570.73	4027.55	492.578	289.644	1017.09
meta_temporal	brainstem	ctx_lh_entorhinal ctx_rh_entorhinal ctx_lh_parahippocampal ctx_rh_parahippocampal left_amygdala right_amygdala ctx_lh_inferiortemporal ctx_rh_inferiortemporal ctx_lh_fusiform ctx_rh_fusiform ctx_lh_middletemporal ctx_rh_middletemporal	brainstem	NA	average	lateral	literature	NA	NA	4.03215	3.47301	4.36321	1.16139	0.908364	1.44581	4.19008	2.33744	6.02931	1201.92	879.867	1739.53	439.502	264.719	868.211
meta_temporal	cerebellum+brainstem	ctx_lh_entorhinal ctx_rh_entorhinal ctx_lh_parahippocampal ctx_rh_parahippocampal left_amygdala right_amygdala ctx_lh_inferiortemporal ctx_rh_inferiortemporal ctx_lh_fusiform ctx_rh_fusiform ctx_lh_middletemporal ctx_rh_middletemporal	brainstem cerebellum	NA	average	lateral	literature	NA	NA	3.80057	3.42269	4.14824	0.928013	0.715971	1.14949	4.04044	1.98962	6.04639	1270.26	921.623	1861.81	395.031	246.923	730.913
meta_temporal	inferior_cerebellar_gray_matter+brainstem	ctx_lh_entorhinal ctx_rh_entorhinal ctx_lh_parahippocampal ctx_rh_parahippocampal left_amygdala right_amygdala ctx_lh_inferiortemporal ctx_rh_inferiortemporal ctx_lh_fusiform ctx_rh_fusiform ctx_lh_middletemporal ctx_rh_middletemporal	brainstem inferior_cerebgm	NA	average	lateral	literature	NA	NA	4.15939	3.54378	4.50065	0.925329	0.734479	1.17521	3.69048	1.60013	5.71716	1533.14	1084.23	2331.74	394.316	246.564	729.141
mesial_temporal	inferior_cerebellar_gray_matter	ctx_lh_entorhinal ctx_rh_entorhinal ctx_lh_parahippocampal ctx_rh_parahippocampal left_hippocampus right_hippocampus left_amygdala right_amygdala	inferior_cerebgm	NA	average	lateral	literature	NA	NA	3.36011	2.88423	3.90175	1.60223	1.24909	2.05401	0.430609	-1.4998	2.58093	4361.78	2399.69	10266.8	460.982	266.23	984.937
mesial_temporal	brainstem	ctx_lh_entorhinal ctx_rh_entorhinal ctx_lh_parahippocampal ctx_rh_parahippocampal left_hippocampus right_hippocampus left_amygdala right_amygdala	brainstem	NA	average	lateral	literature	NA	NA	2.86768	2.45065	3.2063	1.22651	0.94886	1.53087	1.62718	-0.271485	3.73278	1515.21	1066.16	2321.62	303.357	193.649	541.626
mesial_temporal	cerebellum+brainstem	ctx_lh_entorhinal ctx_rh_entorhinal ctx_lh_parahippocampal ctx_rh_parahippocampal left_hippocampus right_hippocampus left_amygdala right_amygdala	brainstem cerebellum	NA	average	lateral	literature	NA	NA	2.40288	2.01499	2.81519	1.18831	0.929806	1.51035	1.04673	-0.958217	3.07959	1762.8	1159.61	2996.13	271.445	177.596	465.411
mesial_temporal	inferior_cerebellar_gray_matter+brainstem	ctx_lh_entorhinal ctx_rh_entorhinal ctx_lh_parahippocampal ctx_rh_parahippocampal left_hippocampus right_hippocampus left_amygdala right_amygdala	brainstem inferior_cerebgm	NA	average	lateral	literature	NA	NA	2.66484	2.28004	3.09742	1.2285	0.963691	1.55042	0.916649	-1.02009	2.85509	2199.71	1389.05	3999.85	288.269	186.192	504.752
temporoparietal	inferior_cerebellar_gray_matter	ctx_lh_inferiortemporal ctx_rh_inferiortemporal ctx_lh_middletemporal ctx_rh_middletemporal ctx_lh_fusiform ctx_rh_fusiform ctx_lh_supramarginal ctx_rh_supramarginal ctx_lh_inferiorparietal ctx_rh_inferiorparietal ctx_lh_posteriorcingulate ctx_rh_posteriorcingulate ctx_lh_precuneus ctx_rh_precuneus ctx_lh_superiorparietal ctx_rh_superiorparietal ctx_lh_inferiorparietal ctx_rh_inferiorparietal ctx…	inferior_cerebgm	NA	average	lateral	literature	NA	NA	2.46989	2.05943	2.91175	1.16414	0.894861	1.45042	3.12031	1.18705	5.14388	1703.3	1005.31	3492.62	1476.76	645.044	6228.48
temporoparietal	brainstem	ctx_lh_inferiortemporal ctx_rh_inferiortemporal ctx_lh_middletemporal ctx_rh_middletemporal ctx_lh_fusiform ctx_rh_fusiform ctx_lh_supramarginal ctx_rh_supramarginal ctx_lh_inferiorparietal ctx_rh_inferiorparietal ctx_lh_posteriorcingulate ctx_rh_posteriorcingulate ctx_lh_precuneus ctx_rh_precuneus ctx_lh_superiorparietal ctx_rh_superiorparietal ctx_lh_inferiorparietal ctx_rh_inferiorparietal ctx…	brainstem	NA	average	lateral	literature	NA	NA	2.76746	2.31431	3.26399	1.40211	1.10439	1.74388	4.25961	2.25659	6.48254	1034.53	702.26	1673.42	1359.96	597.083	5645.64
temporoparietal	cerebellum+brainstem	ctx_lh_inferiortemporal ctx_rh_inferiortemporal ctx_lh_middletemporal ctx_rh_middletemporal ctx_lh_fusiform ctx_rh_fusiform ctx_lh_supramarginal ctx_rh_supramarginal ctx_lh_inferiorparietal ctx_rh_inferiorparietal ctx_lh_posteriorcingulate ctx_rh_posteriorcingulate ctx_lh_precuneus ctx_rh_precuneus ctx_lh_superiorparietal ctx_rh_superiorparietal ctx_lh_inferiorparietal ctx_rh_inferiorparietal ctx…	brainstem cerebellum	NA	average	lateral	literature	NA	NA	1.88181	1.57063	2.22426	1.07309	0.844464	1.34897	3.75214	1.77679	5.82259	984.428	642.696	1693.74	1375.75	618.423	5320.77
temporoparietal	inferior_cerebellar_gray_matter+brainstem	ctx_lh_inferiortemporal ctx_rh_inferiortemporal ctx_lh_middletemporal ctx_rh_middletemporal ctx_lh_fusiform ctx_rh_fusiform ctx_lh_supramarginal ctx_rh_supramarginal ctx_lh_inferiorparietal ctx_rh_inferiorparietal ctx_lh_posteriorcingulate ctx_rh_posteriorcingulate ctx_lh_precuneus ctx_rh_precuneus ctx_lh_superiorparietal ctx_rh_superiorparietal ctx_lh_inferiorparietal ctx_rh_inferiorparietal ctx…	brainstem inferior_cerebgm	NA	average	lateral	literature	NA	NA	2.04791	1.70814	2.40904	1.05635	0.830092	1.30967	3.48957	1.50765	5.51665	1167.72	737.959	2120.52	1353.75	614.046	5100.29
DDS	inferior_cerebellar_gray_matter			NA	volume-weighted	lateral	literature	NA	NA	3.122	2.63	3.691	1.656	1.317	2.059	3.48	1.571	5.701	1030.41	738.151	1538.06	437.362	258.494	894.501
rest	inferior_cerebellar_gray_matter	ctx_lh_superiorfrontal ctx_rh_superiorfrontal ctx_lh_rostralmiddlefrontal ctx_rh_rostralmiddlefrontal ctx_lh_parsopercularis ctx_rh_parsopercularis ctx_lh_parstriangularis ctx_rh_parstriangularis ctx_lh_lateralorbitofrontal ctx_rh_lateralorbitofrontal ctx_lh_medialorbitofrontal ctx_rh_medialorbitofrontal ctx_lh_medialorbitofrontal ctx_rh_medialorbitofrontal ctx_lh_superiortemporal ctx_rh_superior…	inferior_cerebgm	NA	average	lateral	literature	NA	NA	2.61856	2.23242	3.05654	1.23913	0.980656	1.57845	2.60293	0.794668	4.6692	3817.11	2001.14	9965.73	4784.81	1192.34	4.56387e+08
rest	brainstem	ctx_lh_superiorfrontal ctx_rh_superiorfrontal ctx_lh_rostralmiddlefrontal ctx_rh_rostralmiddlefrontal ctx_lh_parsopercularis ctx_rh_parsopercularis ctx_lh_parstriangularis ctx_rh_parstriangularis ctx_lh_lateralorbitofrontal ctx_rh_lateralorbitofrontal ctx_lh_medialorbitofrontal ctx_rh_medialorbitofrontal ctx_lh_medialorbitofrontal ctx_rh_medialorbitofrontal ctx_lh_superiortemporal ctx_rh_superior…	brainstem	NA	average	lateral	literature	NA	NA	2.24258	1.91007	2.55312	1.20426	0.922943	1.52186	4.2304	2.35104	6.43613	1364.27	895.376	2327.37	1593.38	632.027	9377.2
rest	cerebellum+brainstem	ctx_lh_superiorfrontal ctx_rh_superiorfrontal ctx_lh_rostralmiddlefrontal ctx_rh_rostralmiddlefrontal ctx_lh_parsopercularis ctx_rh_parsopercularis ctx_lh_parstriangularis ctx_rh_parstriangularis ctx_lh_lateralorbitofrontal ctx_rh_lateralorbitofrontal ctx_lh_medialorbitofrontal ctx_rh_medialorbitofrontal ctx_lh_medialorbitofrontal ctx_rh_medialorbitofrontal ctx_lh_superiortemporal ctx_rh_superior…	brainstem cerebellum	NA	average	lateral	literature	NA	NA	1.78699	1.51109	2.08888	0.942103	0.730137	1.18758	3.94573	1.7299	6.07455	1464.83	924.128	2667.82	1709.09	679.794	9952.26
rest	inferior_cerebellar_gray_matter+brainstem	ctx_lh_superiorfrontal ctx_rh_superiorfrontal ctx_lh_rostralmiddlefrontal ctx_rh_rostralmiddlefrontal ctx_lh_parsopercularis ctx_rh_parsopercularis ctx_lh_parstriangularis ctx_rh_parstriangularis ctx_lh_lateralorbitofrontal ctx_rh_lateralorbitofrontal ctx_lh_medialorbitofrontal ctx_rh_medialorbitofrontal ctx_lh_medialorbitofrontal ctx_rh_medialorbitofrontal ctx_lh_superiortemporal ctx_rh_superior…	brainstem inferior_cerebgm	NA	average	lateral	literature	NA	NA	1.95747	1.64651	2.28495	0.956442	0.760342	1.23667	3.62293	1.63677	5.70404	1756.44	1074.05	3376.95	1888.45	723.484	12781.3
BioDisCVR
numerator	denominator	regs_numerator	regs_denominator	priors	SUV	laterality	biomarker	top_n	SSE_target_group	eRep_CI_A	eRep_CI_A_low	eRep_CI_A_high	eRep_CU_A	eRep_CU_A_low	eRep_CU_A_high	eSep_A	eSep_A_low	eSep_A_high	eSiz.18m_CI_A	eSiz.18m_CI_A_low	eSiz.18m_CI_A_high	eSiz.54m_CU_A	eSiz.54m_CU_A_low	eSiz.54m_CU_A_high
CUVR_t	CUVR_r	ctx_lh_cuneus ctx_lh_inferiortemporal ctx_lh_temporalpole ctx_rh_superiortemporal ctx_rh_temporalpole right_amygdala	brainstem cerebellum ctx_lh_caudalanteriorcingulate ctx_lh_insula ctx_lh_isthmuscingulate ctx_lh_lateralorbitofrontal ctx_lh_middletemporal ctx_lh_parsorbitalis ctx_lh_parstriangularis ctx_lh_precentral ctx_lh_rostralanteriorcingulate ctx_lh_superiortemporal ctx_rh_caudalanteriorcingulate ctx_rh_cuneus ctx_rh_isthmuscingulate ctx_rh_lateralorbitofrontal ctx_rh_lingual ctx_rh_medialorbitofrontal c…	TRUE	volume-weighted	lateral	50	1	CI	1.1722	0.977573	1.37801	0.547688	0.429722	0.682457	6.09195	4.16623	8.33927	472.219	361.213	643.523	845.188	443.457	2202.6
CUVR_t	CUVR_r	ctx_lh_cuneus ctx_lh_inferiortemporal ctx_lh_temporalpole ctx_rh_superiortemporal ctx_rh_temporalpole right_amygdala	brainstem cerebellum ctx_lh_caudalanteriorcingulate ctx_lh_insula ctx_lh_isthmuscingulate ctx_lh_lateralorbitofrontal ctx_lh_middletemporal ctx_lh_parsorbitalis ctx_lh_precentral ctx_lh_rostralanteriorcingulate ctx_lh_superiortemporal ctx_rh_caudalanteriorcingulate ctx_rh_cuneus ctx_rh_isthmuscingulate ctx_rh_lateralorbitofrontal ctx_rh_lingual ctx_rh_medialorbitofrontal ctx_rh_middletemporal ctx…	TRUE	volume-weighted	lateral	50	2	CI	1.1728	0.999394	1.37968	0.551481	0.428372	0.686154	6.09134	4.09979	8.18419	472.249	361.022	644.074	843.711	442.755	2197.94
CUVR_t	CUVR_r	ctx_lh_cuneus ctx_lh_inferiortemporal ctx_lh_temporalpole ctx_rh_superiortemporal ctx_rh_temporalpole right_amygdala	brainstem cerebellum ctx_lh_caudalanteriorcingulate ctx_lh_insula ctx_lh_isthmuscingulate ctx_lh_lateralorbitofrontal ctx_lh_middletemporal ctx_lh_parstriangularis ctx_lh_precentral ctx_lh_rostralanteriorcingulate ctx_lh_superiortemporal ctx_rh_caudalanteriorcingulate ctx_rh_cuneus ctx_rh_isthmuscingulate ctx_rh_lateralorbitofrontal ctx_rh_lingual ctx_rh_medialorbitofrontal ctx_rh_middletemporal …	TRUE	volume-weighted	lateral	50	3	CI	1.17595	0.991729	1.37787	0.55344	0.439196	0.689297	6.10707	4.15057	8.40768	473.239	361.842	645.275	849.331	444.774	2222.92
CUVR_t	CUVR_r	ctx_lh_inferiortemporal ctx_lh_insula ctx_lh_lingual ctx_lh_medialorbitofrontal ctx_lh_parsopercularis ctx_lh_superiorfrontal ctx_lh_superiorparietal ctx_lh_temporalpole ctx_rh_fusiform ctx_rh_inferiortemporal ctx_rh_insula ctx_rh_medialorbitofrontal ctx_rh_parsorbitalis ctx_rh_parstriangularis ctx_rh_pericalcarine ctx_rh_precuneus ctx_rh_rostralmiddlefrontal ctx_rh_superiorfrontal ctx_rh_superio…	brainstem cerebellum ctx_lh_caudalanteriorcingulate ctx_lh_lateralorbitofrontal ctx_lh_parsorbitalis ctx_lh_rostralanteriorcingulate ctx_rh_caudalanteriorcingulate ctx_rh_lateraloccipital ctx_rh_rostralanteriorcingulate ctx_rh_transversetemporal	TRUE	average	lateral	50	1	CI	0.60271	0.507625	0.702456	0.532874	0.412871	0.668569	6.37581	4.42759	8.48407	325.582	256.66	426.51	655.926	357.113	1577.95
CUVR_t	CUVR_r	ctx_lh_inferiortemporal ctx_lh_lingual ctx_lh_medialorbitofrontal ctx_lh_parsopercularis ctx_lh_superiorfrontal ctx_lh_superiorparietal ctx_lh_temporalpole ctx_rh_fusiform ctx_rh_inferiortemporal ctx_rh_insula ctx_rh_medialorbitofrontal ctx_rh_parsorbitalis ctx_rh_parstriangularis ctx_rh_pericalcarine ctx_rh_precuneus ctx_rh_rostralmiddlefrontal ctx_rh_superiorfrontal ctx_rh_superiortemporal ctx_…	brainstem cerebellum ctx_lh_caudalanteriorcingulate ctx_lh_lateralorbitofrontal ctx_lh_parsorbitalis ctx_lh_rostralanteriorcingulate ctx_rh_caudalanteriorcingulate ctx_rh_lateraloccipital ctx_rh_rostralanteriorcingulate ctx_rh_transversetemporal	TRUE	average	lateral	50	2	CI	0.593056	0.497624	0.69233	0.537587	0.423674	0.687636	6.33044	4.45047	8.66445	326.579	256.428	430.01	662.578	359.792	1602.77
CUVR_t	CUVR_r	ctx_lh_inferiortemporal ctx_lh_insula ctx_lh_lingual ctx_lh_medialorbitofrontal ctx_lh_parsopercularis ctx_lh_superiorfrontal ctx_lh_superiorparietal ctx_rh_fusiform ctx_rh_inferiortemporal ctx_rh_insula ctx_rh_medialorbitofrontal ctx_rh_parsorbitalis ctx_rh_parstriangularis ctx_rh_pericalcarine ctx_rh_precuneus ctx_rh_rostralmiddlefrontal ctx_rh_superiorfrontal ctx_rh_superiortemporal ctx_rh_tem…	brainstem cerebellum ctx_lh_caudalanteriorcingulate ctx_lh_lateralorbitofrontal ctx_lh_parsorbitalis ctx_lh_rostralanteriorcingulate ctx_rh_caudalanteriorcingulate ctx_rh_lateraloccipital ctx_rh_rostralanteriorcingulate ctx_rh_transversetemporal	TRUE	average	lateral	50	3	CI	0.549279	0.454652	0.645816	0.522357	0.416044	0.663229	6.08301	4.18701	8.44734	323.615	253.622	427.149	701.67	376.186	1744.16
CUVR_t	CUVR_r	ctx_lh_cuneus ctx_lh_inferiortemporal ctx_lh_insula ctx_lh_medialorbitofrontal ctx_lh_paracentral ctx_lh_parsopercularis ctx_lh_posteriorcingulate ctx_lh_temporalpole ctx_rh_entorhinal ctx_rh_insula ctx_rh_isthmuscingulate ctx_rh_parstriangularis ctx_rh_superiortemporal ctx_rh_temporalpole right_amygdala	brainstem ctx_lh_caudalanteriorcingulate ctx_lh_entorhinal ctx_lh_lateralorbitofrontal ctx_lh_parahippocampal ctx_lh_parstriangularis ctx_lh_rostralanteriorcingulate ctx_lh_superiortemporal ctx_rh_caudalanteriorcingulate ctx_rh_parahippocampal ctx_rh_pericalcarine ctx_rh_postcentral ctx_rh_posteriorcingulate ctx_rh_rostralanteriorcingulate ctx_rh_transversetemporal left_amygdala	FALSE	volume-weighted	lateral	50	1	CI	0.727917	0.615012	0.84554	0.361578	0.278165	0.453851	7.28217	5.18399	9.45479	348.887	279.758	447.201	992.599	490.608	2975.15
CUVR_t	CUVR_r	ctx_lh_cuneus ctx_lh_inferiortemporal ctx_lh_insula ctx_lh_medialorbitofrontal ctx_lh_paracentral ctx_lh_parsopercularis ctx_lh_posteriorcingulate ctx_lh_temporalpole ctx_rh_entorhinal ctx_rh_insula ctx_rh_isthmuscingulate ctx_rh_parstriangularis ctx_rh_superiortemporal ctx_rh_temporalpole right_amygdala	brainstem ctx_lh_caudalanteriorcingulate ctx_lh_entorhinal ctx_lh_lateralorbitofrontal ctx_lh_parahippocampal ctx_lh_parstriangularis ctx_lh_rostralanteriorcingulate ctx_lh_superiortemporal ctx_rh_caudalanteriorcingulate ctx_rh_parahippocampal ctx_rh_postcentral ctx_rh_posteriorcingulate ctx_rh_rostralanteriorcingulate ctx_rh_transversetemporal left_amygdala	FALSE	volume-weighted	lateral	50	2	CI	0.738643	0.624673	0.874449	0.366772	0.281924	0.462562	7.29108	5.24069	9.75382	353.529	283.743	452.624	976.445	483.501	2913.69
CUVR_t	CUVR_r	ctx_lh_cuneus ctx_lh_inferiortemporal ctx_lh_insula ctx_lh_medialorbitofrontal ctx_lh_paracentral ctx_lh_parsopercularis ctx_lh_posteriorcingulate ctx_lh_temporalpole ctx_rh_entorhinal ctx_rh_insula ctx_rh_isthmuscingulate ctx_rh_parstriangularis ctx_rh_superiortemporal ctx_rh_temporalpole right_amygdala	brainstem ctx_lh_caudalanteriorcingulate ctx_lh_entorhinal ctx_lh_lateralorbitofrontal ctx_lh_parahippocampal ctx_lh_parstriangularis ctx_lh_rostralanteriorcingulate ctx_lh_superiortemporal ctx_rh_caudalanteriorcingulate ctx_rh_parahippocampal ctx_rh_pericalcarine ctx_rh_postcentral ctx_rh_posteriorcingulate ctx_rh_rostralanteriorcingulate left_amygdala	FALSE	volume-weighted	lateral	50	3	CI	0.740404	0.630996	0.854145	0.366571	0.284582	0.456916	7.32309	5.31584	9.55069	354.885	284.581	454.864	1023.16	500.885	3140.68
CUVR_t	CUVR_r	ctx_lh_inferiortemporal ctx_lh_medialorbitofrontal ctx_lh_posteriorcingulate ctx_lh_superiorfrontal ctx_rh_inferiortemporal ctx_rh_insula ctx_rh_medialorbitofrontal ctx_rh_superiortemporal ctx_rh_temporalpole	brainstem cerebellum ctx_lh_caudalanteriorcingulate ctx_lh_lateralorbitofrontal ctx_lh_rostralanteriorcingulate ctx_rh_caudalanteriorcingulate ctx_rh_parahippocampal ctx_rh_rostralanteriorcingulate	FALSE	average	lateral	50	1	CI	0.732805	0.614636	0.860547	0.623062	0.492383	0.769564	6.8023	4.78262	8.94733	307.081	242.393	401.594	827.546	425.901	2252.94
CUVR_t	CUVR_r	ctx_lh_inferiortemporal ctx_lh_medialorbitofrontal ctx_lh_parsopercularis ctx_lh_posteriorcingulate ctx_lh_superiorfrontal ctx_rh_inferiortemporal ctx_rh_insula ctx_rh_medialorbitofrontal ctx_rh_superiortemporal ctx_rh_temporalpole	brainstem cerebellum ctx_lh_caudalanteriorcingulate ctx_lh_lateralorbitofrontal ctx_lh_rostralanteriorcingulate ctx_rh_caudalanteriorcingulate ctx_rh_parahippocampal ctx_rh_rostralanteriorcingulate	FALSE	average	lateral	50	2	CI	0.673983	0.571553	0.79047	0.631645	0.497526	0.787125	6.75443	4.73808	8.98561	311.919	244.574	411.452	825.286	422.105	2279.32
CUVR_t	CUVR_r	ctx_lh_inferiortemporal ctx_lh_medialorbitofrontal ctx_lh_pericalcarine ctx_lh_posteriorcingulate ctx_lh_superiorfrontal ctx_rh_inferiortemporal ctx_rh_insula ctx_rh_medialorbitofrontal ctx_rh_superiortemporal ctx_rh_temporalpole	brainstem cerebellum ctx_lh_caudalanteriorcingulate ctx_lh_lateralorbitofrontal ctx_lh_rostralanteriorcingulate ctx_rh_caudalanteriorcingulate ctx_rh_parahippocampal ctx_rh_rostralanteriorcingulate	FALSE	average	lateral	50	3	CI	0.672734	0.568117	0.790563	0.588102	0.465883	0.738853	6.86356	4.84218	8.99084	316.417	248.244	417.076	851.525	430.681	2414.31
CUVR_t	CUVR_r	inferiortemporal superiortemporal temporalpole	brainstem cerebellum caudalanteriorcingulate isthmuscingulate lateralorbitofrontal middletemporal parstriangularis postcentral posteriorcingulate rostralanteriorcingulate	TRUE	volume-weighted	bilateral	50	1	CI	1.31078	1.09525	1.5383	0.776057	0.605847	0.960322	5.42868	3.56858	7.48256	512.975	383.056	722.223	917.839	470.218	2525.25
CUVR_t	CUVR_r	inferiortemporal superiortemporal temporalpole	brainstem cerebellum caudalanteriorcingulate isthmuscingulate lateralorbitofrontal middletemporal postcentral posteriorcingulate rostralanteriorcingulate	TRUE	volume-weighted	bilateral	50	2	CI	1.32469	1.12126	1.56233	0.779629	0.612694	0.991578	5.44516	3.3218	7.419	514.07	383.604	724.463	913.862	468.47	2510.71
CUVR_t	CUVR_r	inferiortemporal superiortemporal temporalpole	brainstem cerebellum caudalanteriorcingulate isthmuscingulate lateralorbitofrontal medialorbitofrontal middletemporal parstriangularis postcentral posteriorcingulate rostralanteriorcingulate	TRUE	volume-weighted	bilateral	50	3	CI	1.27536	1.07853	1.50374	0.783221	0.604426	0.989458	5.37356	3.47529	7.63536	514.711	383.804	726.09	946.526	480.295	2663.07
CUVR_t	CUVR_r	inferiortemporal insula medialorbitofrontal precentral superiorfrontal temporalpole	brainstem cerebellum caudalanteriorcingulate lateralorbitofrontal rostralanteriorcingulate	TRUE	average	bilateral	50	1	CI	0.850619	0.710984	1.00543	0.526414	0.411545	0.653305	6.36259	4.46692	8.56501	361.455	283.296	477.057	829.219	433.442	2179.26
CUVR_t	CUVR_r	inferiortemporal medialorbitofrontal precentral superiorfrontal temporalpole	brainstem cerebellum caudalanteriorcingulate lateralorbitofrontal rostralanteriorcingulate	TRUE	average	bilateral	50	2	CI	0.907797	0.763792	1.0688	0.628483	0.494784	0.780575	6.22885	4.24595	8.55211	384.491	298.431	513.951	811.974	422.398	2157.09
CUVR_t	CUVR_r	inferiortemporal insula medialorbitofrontal precentral superiorfrontal temporalpole	brainstem cerebellum caudalanteriorcingulate lateralorbitofrontal	TRUE	average	bilateral	50	3	CI	0.969643	0.810455	1.13342	0.545533	0.423254	0.673646	6.45889	4.35417	8.61762	411.974	320.053	550.03	863.288	447.084	2316.84
CUVR_t	CUVR_r	entorhinal inferiortemporal insula medialorbitofrontal precuneus superiortemporal temporalpole amygdala	caudalanteriorcingulate parahippocampal rostralanteriorcingulate transversetemporal	FALSE	volume-weighted	bilateral	50	1	CI	0.792566	0.670139	0.928687	0.830206	0.644914	1.03023	5.83069	3.72163	8.17775	450.351	341.67	620.515	962.31	456	3212.62
CUVR_t	CUVR_r	entorhinal inferiortemporal insula medialorbitofrontal precuneus superiortemporal temporalpole	caudalanteriorcingulate parahippocampal rostralanteriorcingulate transversetemporal	FALSE	volume-weighted	bilateral	50	2	CI	0.79332	0.666243	0.935334	0.850691	0.663146	1.08074	5.89045	3.95975	7.98524	459.035	346.322	637.269	1158.34	518.559	4534.44
CUVR_t	CUVR_r	entorhinal inferiortemporal insula medialorbitofrontal pericalcarine precuneus superiortemporal temporalpole amygdala	caudalanteriorcingulate parahippocampal rostralanteriorcingulate transversetemporal	FALSE	volume-weighted	bilateral	50	3	CI	0.778096	0.651727	0.918918	0.859212	0.656681	1.07788	5.78317	3.81271	7.9761	473.386	357.143	657.206	988.019	460.266	3453.66
CUVR_t	CUVR_r	inferiortemporal insula medialorbitofrontal middletemporal superiorfrontal temporalpole amygdala	brainstem cerebellum caudalanteriorcingulate parahippocampal rostralanteriorcingulate	FALSE	average	bilateral	50	1	CI	0.882107	0.748029	1.0374	0.638589	0.498195	0.809107	6.4036	4.31884	8.57326	341.681	268.025	450.464	477.043	280.722	983.614
CUVR_t	CUVR_r	inferiortemporal medialorbitofrontal middletemporal superiorfrontal temporalpole amygdala	brainstem cerebellum caudalanteriorcingulate parahippocampal rostralanteriorcingulate	FALSE	average	bilateral	50	2	CI	0.892306	0.745144	1.0703	0.69234	0.543118	0.874931	6.14129	4.18714	8.39035	345.03	269.063	458.375	443.954	264.725	893.239
CUVR_t	CUVR_r	inferiortemporal insula medialorbitofrontal middletemporal posteriorcingulate superiorfrontal temporalpole amygdala	brainstem cerebellum caudalanteriorcingulate parahippocampal rostralanteriorcingulate	FALSE	average	bilateral	50	3	CI	0.744586	0.617773	0.886154	0.618326	0.482786	0.792041	6.13846	4.1929	8.49106	345.881	267.382	464.797	530.097	304.645	1143.41
BioDisCVR (fixed numerator or denominator)
numerator	denominator	regs_numerator	regs_denominator	priors	SUV	laterality	biomarker	top_n	SSE_target_group	eRep_CI_A	eRep_CI_A_low	eRep_CI_A_high	eRep_CU_A	eRep_CU_A_low	eRep_CU_A_high	eSep_A	eSep_A_low	eSep_A_high	eSiz.18m_CI_A	eSiz.18m_CI_A_low	eSiz.18m_CI_A_high	eSiz.54m_CU_A	eSiz.54m_CU_A_low	eSiz.54m_CU_A_high
CUVR_t(inferior_cerebellar_gray_matter)	inferior_cerebellar_gray_matter	ctx_lh_inferiorparietal ctx_lh_temporalpole ctx_rh_inferiortemporal ctx_rh_superiortemporal ctx_rh_temporalpole	inferior_cerebgm	TRUE	volume-weighted	lateral	20	1	CI	2.34459	1.99431	2.74764	1.34116	1.05126	1.67582	4.28436	2.37759	6.50071	1025.99	689.13	1687.1	1288.85	581.93	4920.68
CUVR_t(inferior_cerebellar_gray_matter)	inferior_cerebellar_gray_matter	ctx_lh_temporalpole ctx_rh_inferiortemporal ctx_rh_superiortemporal ctx_rh_temporalpole	inferior_cerebgm	TRUE	volume-weighted	lateral	20	2	CI	2.44085	2.05088	2.9164	1.49152	1.16026	1.83353	4.02006	2.12962	6.14028	1007.34	687.235	1616.92	1181.94	546.11	4226.09
CUVR_t(inferior_cerebellar_gray_matter)	inferior_cerebellar_gray_matter	ctx_lh_inferiorparietal ctx_lh_superiortemporal ctx_lh_temporalpole ctx_rh_inferiortemporal ctx_rh_superiortemporal ctx_rh_temporalpole	inferior_cerebgm	TRUE	volume-weighted	lateral	20	3	CI	2.34904	1.9617	2.77242	1.22493	0.954146	1.53684	4.29404	2.36592	6.38688	1057.54	710.746	1737.38	1307.98	585.034	5133.68
CUVR_t(inferior_cerebellar_gray_matter)	inferior_cerebellar_gray_matter	ctx_lh_inferiorparietal ctx_lh_parahippocampal ctx_lh_temporalpole ctx_rh_inferiortemporal ctx_rh_superiortemporal ctx_rh_temporalpole	inferior_cerebgm	TRUE	volume-weighted	lateral	20	4	CI	2.37695	2.00673	2.80983	1.2832	1.01334	1.61083	4.15267	2.14076	6.26513	1062.95	711.933	1755.69	1204.27	556.014	4314.83
CUVR_t(inferior_cerebellar_gray_matter)	inferior_cerebellar_gray_matter	ctx_lh_inferiorparietal ctx_lh_temporalpole ctx_rh_inferiortemporal ctx_rh_parsorbitalis ctx_rh_superiortemporal ctx_rh_temporalpole	inferior_cerebgm	TRUE	volume-weighted	lateral	20	5	CI	2.3611	1.9885	2.77497	1.36345	1.05736	1.68784	4.3231	2.43879	6.59515	1068.18	714.823	1766.71	1366.85	602.153	5615.33
CUVR_t(inferior_cerebellar_gray_matter)	inferior_cerebellar_gray_matter	ctx_lh_inferiorparietal ctx_lh_inferiortemporal ctx_lh_temporalpole ctx_lh_transversetemporal ctx_rh_inferiorparietal ctx_rh_inferiortemporal ctx_rh_superiortemporal ctx_rh_temporalpole	inferior_cerebgm	TRUE	average	lateral	20	1	CI	2.39866	2.05076	2.8081	1.08634	0.843306	1.36222	4.42153	2.45625	6.50755	1004.32	683.118	1619.53	1349.53	606.753	5216.54
CUVR_t(inferior_cerebellar_gray_matter)	inferior_cerebellar_gray_matter	ctx_lh_inferiorparietal ctx_lh_inferiortemporal ctx_lh_paracentral ctx_lh_temporalpole ctx_lh_transversetemporal ctx_rh_inferiorparietal ctx_rh_inferiortemporal ctx_rh_superiortemporal ctx_rh_temporalpole	inferior_cerebgm	TRUE	average	lateral	20	2	CI	2.38628	2.02723	2.82222	1.08932	0.861413	1.37261	4.51002	2.56191	6.52951	1014.01	693.92	1619.96	1418.66	625.335	5818.06
CUVR_t(inferior_cerebellar_gray_matter)	inferior_cerebellar_gray_matter	ctx_lh_inferiorparietal ctx_lh_inferiortemporal ctx_lh_temporalpole ctx_lh_transversetemporal ctx_rh_inferiorparietal ctx_rh_inferiortemporal ctx_rh_rostralmiddlefrontal ctx_rh_superiortemporal ctx_rh_temporalpole	inferior_cerebgm	TRUE	average	lateral	20	3	CI	2.38478	2.0165	2.78192	1.0761	0.838796	1.34766	4.36913	2.30022	6.40801	1066.98	718.178	1748.72	1461.75	639.015	6149.38
CUVR_t(inferior_cerebellar_gray_matter)	inferior_cerebellar_gray_matter	ctx_lh_inferiorparietal ctx_lh_inferiortemporal ctx_lh_temporalpole ctx_lh_transversetemporal ctx_rh_inferiorparietal ctx_rh_inferiortemporal ctx_rh_parsopercularis ctx_rh_superiortemporal ctx_rh_temporalpole	inferior_cerebgm	TRUE	average	lateral	20	4	CI	2.38683	2.00876	2.82762	1.06205	0.834768	1.33035	4.33698	2.44606	6.60918	1060.74	715.573	1732.49	1413.83	624.859	5751.76
CUVR_t(inferior_cerebellar_gray_matter)	inferior_cerebellar_gray_matter	ctx_lh_cuneus ctx_lh_inferiorparietal ctx_lh_inferiortemporal ctx_lh_temporalpole ctx_lh_transversetemporal ctx_rh_inferiorparietal ctx_rh_inferiortemporal ctx_rh_superiortemporal ctx_rh_temporalpole	inferior_cerebgm	TRUE	average	lateral	20	5	CI	2.30001	1.94393	2.68575	1.04584	0.824224	1.34547	4.28195	2.36912	6.30161	1086.54	723.682	1810.52	1442.09	632.894	5993.68
CUVR_t(inferior_cerebellar_gray_matter)	inferior_cerebellar_gray_matter	ctx_lh_inferiortemporal ctx_lh_temporalpole ctx_lh_transversetemporal ctx_rh_superiortemporal ctx_rh_temporalpole	inferior_cerebgm	FALSE	volume-weighted	lateral	20	1	CI	2.56288	2.15297	2.99117	0.975291	0.754573	1.2207	4.57735	2.58466	6.51959	990.438	688.163	1546.35	1224.45	567.265	4345.75
CUVR_t(inferior_cerebellar_gray_matter)	inferior_cerebellar_gray_matter	ctx_lh_inferiortemporal ctx_lh_paracentral ctx_lh_temporalpole ctx_lh_transversetemporal ctx_rh_superiortemporal ctx_rh_temporalpole	inferior_cerebgm	FALSE	volume-weighted	lateral	20	2	CI	2.47925	2.05944	2.89971	0.984621	0.770787	1.23642	4.5752	2.56164	6.63872	1020.84	708.183	1597.56	1304.69	589.988	4958.95
CUVR_t(inferior_cerebellar_gray_matter)	inferior_cerebellar_gray_matter	ctx_lh_inferiortemporal ctx_lh_temporalpole ctx_lh_transversetemporal ctx_rh_inferiorparietal ctx_rh_superiortemporal ctx_rh_temporalpole	inferior_cerebgm	FALSE	volume-weighted	lateral	20	3	CI	2.28955	1.91642	2.694	1.00603	0.772033	1.27036	4.01414	2.23235	5.95963	1029.98	688.794	1705.31	1434.28	639.896	5672
CUVR_t(inferior_cerebellar_gray_matter)	inferior_cerebellar_gray_matter	ctx_lh_inferiortemporal ctx_lh_temporalpole ctx_lh_transversetemporal ctx_rh_superiortemporal ctx_rh_temporalpole left_amygdala	inferior_cerebgm	FALSE	volume-weighted	lateral	20	4	CI	2.62295	2.21851	3.04027	0.980378	0.77056	1.22178	4.4383	2.44763	6.62245	1029.53	716.225	1604.35	1083.43	520.483	3489.3
CUVR_t(inferior_cerebellar_gray_matter)	inferior_cerebellar_gray_matter	ctx_lh_inferiortemporal ctx_lh_temporalpole ctx_lh_transversetemporal ctx_rh_inferiortemporal ctx_rh_superiortemporal ctx_rh_temporalpole	inferior_cerebgm	FALSE	volume-weighted	lateral	20	5	CI	2.77543	2.34025	3.2687	1.19992	0.934365	1.51703	4.24078	2.34793	6.20391	1054.36	722.118	1682.33	1082.51	520.55	3477.45
CUVR_t(inferior_cerebellar_gray_matter)	inferior_cerebellar_gray_matter	ctx_lh_inferiorparietal ctx_lh_inferiortemporal ctx_lh_temporalpole ctx_lh_transversetemporal ctx_rh_inferiorparietal ctx_rh_inferiortemporal ctx_rh_superiortemporal ctx_rh_temporalpole	inferior_cerebgm	FALSE	average	lateral	20	1	CI	2.39866	2.02185	2.79385	1.08634	0.85779	1.34985	4.42153	2.35611	6.54722	1004.32	683.118	1619.53	1349.53	606.753	5216.54
CUVR_t(inferior_cerebellar_gray_matter)	inferior_cerebellar_gray_matter	ctx_lh_inferiorparietal ctx_lh_inferiortemporal ctx_lh_supramarginal ctx_lh_temporalpole ctx_lh_transversetemporal ctx_rh_inferiorparietal ctx_rh_inferiortemporal ctx_rh_superiortemporal ctx_rh_temporalpole	inferior_cerebgm	FALSE	average	lateral	20	2	CI	2.38551	2.03651	2.79594	1.09672	0.832051	1.35987	4.45453	2.61064	6.60774	1022.35	693.594	1655.18	1405.28	621.591	5702.65
CUVR_t(inferior_cerebellar_gray_matter)	inferior_cerebellar_gray_matter	ctx_lh_inferiorparietal ctx_lh_inferiortemporal ctx_lh_temporalpole ctx_lh_transversetemporal ctx_rh_inferiorparietal ctx_rh_inferiortemporal ctx_rh_middletemporal ctx_rh_superiortemporal ctx_rh_temporalpole	inferior_cerebgm	FALSE	average	lateral	20	3	CI	2.38027	1.99777	2.76761	1.10733	0.859766	1.3739	4.24054	2.21376	6.33499	1030.94	693.004	1693.15	1309.24	595.213	4900.3
CUVR_t(inferior_cerebellar_gray_matter)	inferior_cerebellar_gray_matter	ctx_lh_inferiorparietal ctx_lh_inferiortemporal ctx_lh_transversetemporal ctx_rh_inferiorparietal ctx_rh_inferiortemporal ctx_rh_superiortemporal ctx_rh_temporalpole	inferior_cerebgm	FALSE	average	lateral	20	4	CI	2.27937	1.91772	2.6901	1.0543	0.821735	1.33717	4.13201	2.25728	6.16741	1025.24	686.186	1695.29	1400.54	625.402	5523.88
CUVR_t(inferior_cerebellar_gray_matter)	inferior_cerebellar_gray_matter	ctx_lh_inferiorparietal ctx_lh_inferiortemporal ctx_lh_temporalpole ctx_lh_transversetemporal ctx_rh_inferiorparietal ctx_rh_inferiortemporal ctx_rh_superiortemporal ctx_rh_temporalpole left_cerebellum_cortex	inferior_cerebgm	FALSE	average	lateral	20	5	CI	2.25448	1.9031	2.64243	1.00003	0.774419	1.26179	4.37714	2.45577	6.39349	1038.02	702.49	1686.96	1323.89	598.516	5035.72
CUVR_t(inferior_cerebellar_gray_matter)	inferior_cerebellar_gray_matter	inferiortemporal superiortemporal temporalpole	inferior_cerebgm	TRUE	volume-weighted	bilateral	20	1	CI	2.54348	2.14323	2.9969	1.11124	0.848399	1.38558	4.17542	2.18495	6.30402	1046.49	710.646	1691.75	1105.82	526.773	3640.7
CUVR_t(inferior_cerebellar_gray_matter)	inferior_cerebellar_gray_matter	inferiortemporal superiortemporal temporalpole transversetemporal	inferior_cerebgm	TRUE	volume-weighted	bilateral	20	2	CI	2.49249	2.13263	2.918	1.08862	0.855379	1.35161	4.17517	2.19925	6.41498	1054.64	715.687	1706.77	1158.37	543.459	3971.81
CUVR_t(inferior_cerebellar_gray_matter)	inferior_cerebellar_gray_matter	inferiortemporal superiortemporal	inferior_cerebgm	TRUE	volume-weighted	bilateral	20	3	CI	2.54459	2.11668	2.99976	1.12546	0.869375	1.40001	4.01093	2.06402	6.21816	1102.15	736.58	1826.69	1155.26	543.808	3925.81
CUVR_t(inferior_cerebellar_gray_matter)	inferior_cerebellar_gray_matter	inferiortemporal paracentral superiortemporal temporalpole	inferior_cerebgm	TRUE	volume-weighted	bilateral	20	4	CI	2.40171	2.00698	2.81515	1.09036	0.848596	1.36185	4.04471	2.08187	6.2679	1105.1	744.228	1809.71	1198.41	555.38	4249.5
CUVR_t(inferior_cerebellar_gray_matter)	inferior_cerebellar_gray_matter	caudalanteriorcingulate inferiorparietal inferiortemporal superiortemporal temporalpole	inferior_cerebgm	TRUE	volume-weighted	bilateral	20	5	CI	2.28944	1.91635	2.70901	1.12411	0.869954	1.41631	3.89561	1.90983	5.87348	1142.41	745.09	1968.77	1407.27	624.986	5641.75
CUVR_t(inferior_cerebellar_gray_matter)	inferior_cerebellar_gray_matter	inferiorparietal inferiortemporal superiortemporal temporalpole	inferior_cerebgm	TRUE	average	bilateral	20	1	CI	2.42908	2.06041	2.83428	1.13341	0.884283	1.41694	4.288	2.30861	6.61798	1036.27	696.115	1703.7	1223.85	567.65	4329.53
CUVR_t(inferior_cerebellar_gray_matter)	inferior_cerebellar_gray_matter	inferiorparietal inferiortemporal postcentral superiortemporal temporalpole	inferior_cerebgm	TRUE	average	bilateral	20	2	CI	2.32981	1.95098	2.76675	1.14182	0.858327	1.40741	4.35895	2.40935	6.44543	1104.23	738.477	1828.15	1487.71	640.927	6553.53
CUVR_t(inferior_cerebellar_gray_matter)	inferior_cerebellar_gray_matter	inferiorparietal inferiortemporal precentral superiortemporal temporalpole	inferior_cerebgm	TRUE	average	bilateral	20	3	CI	2.39612	2.02799	2.81475	1.11397	0.853314	1.4005	4.34689	2.40253	6.36034	1106.13	741.828	1823.24	1449.02	632.297	6130.52
CUVR_t(inferior_cerebellar_gray_matter)	inferior_cerebellar_gray_matter	inferiorparietal inferiortemporal superiorparietal superiortemporal temporalpole	inferior_cerebgm	TRUE	average	bilateral	20	4	CI	2.25153	1.88657	2.65389	1.15566	0.893287	1.45619	4.1111	2.26597	6.19611	1125.29	734.779	1935.56	1517.52	655.95	6614.15
CUVR_t(inferior_cerebellar_gray_matter)	inferior_cerebellar_gray_matter	inferiorparietal inferiortemporal medialorbitofrontal superiortemporal temporalpole	inferior_cerebgm	TRUE	average	bilateral	20	5	CI	2.52639	2.14256	2.96047	1.07725	0.849343	1.3554	4.30084	2.38299	6.44782	1143.57	768.189	1880.14	1220.45	562.723	4389.27
CUVR_t(inferior_cerebellar_gray_matter)	inferior_cerebellar_gray_matter	inferiortemporal superiortemporal temporalpole	inferior_cerebgm	FALSE	volume-weighted	bilateral	20	1	CI	2.54348	2.16792	2.9791	1.11124	0.852518	1.39133	4.17542	2.25665	6.28497	1046.49	710.646	1691.75	1105.82	526.773	3640.7
CUVR_t(inferior_cerebellar_gray_matter)	inferior_cerebellar_gray_matter	inferiortemporal rostralanteriorcingulate superiortemporal temporalpole	inferior_cerebgm	FALSE	volume-weighted	bilateral	20	2	CI	2.56264	2.1509	3.03907	1.08919	0.850609	1.37149	4.058	2.23072	6.06029	1154.37	773.861	1904	1178.23	548.422	4127.86
CUVR_t(inferior_cerebellar_gray_matter)	inferior_cerebellar_gray_matter	inferiortemporal insula superiortemporal temporalpole	inferior_cerebgm	FALSE	volume-weighted	bilateral	20	3	CI	2.54321	2.1609	2.99682	1.07991	0.827118	1.34806	3.9922	1.98581	6.03983	1165.37	785.852	1904.51	1232.28	564.203	4520.2
CUVR_t(inferior_cerebellar_gray_matter)	inferior_cerebellar_gray_matter	inferiortemporal precuneus superiortemporal temporalpole	inferior_cerebgm	FALSE	volume-weighted	bilateral	20	4	CI	2.36217	1.96411	2.7797	1.04197	0.81645	1.29497	3.87399	1.96178	6.07882	1188.5	777.401	2038.56	1329.54	600.018	5083.14
CUVR_t(inferior_cerebellar_gray_matter)	inferior_cerebellar_gray_matter	inferiortemporal superiorparietal superiortemporal temporalpole	inferior_cerebgm	FALSE	volume-weighted	bilateral	20	5	CI	2.27498	1.8965	2.70808	1.14944	0.891773	1.45327	3.96226	2.03347	6.14144	1258.59	809.11	2220.93	1707.06	705.545	8638.79
CUVR_t(inferior_cerebellar_gray_matter)	inferior_cerebellar_gray_matter	inferiorparietal inferiortemporal superiortemporal temporalpole	inferior_cerebgm	FALSE	average	bilateral	20	1	CI	2.42908	2.04681	2.83994	1.13341	0.882996	1.41395	4.288	2.38989	6.28105	1036.27	696.115	1703.7	1223.85	567.65	4329.53
CUVR_t(inferior_cerebellar_gray_matter)	inferior_cerebellar_gray_matter	inferiorparietal inferiortemporal superiortemporal supramarginal temporalpole	inferior_cerebgm	FALSE	average	bilateral	20	2	CI	2.36586	1.9773	2.76654	1.12893	0.856871	1.41149	4.29696	2.25074	6.30258	1051.97	705.599	1733.61	1356.46	607.727	5297.91
CUVR_t(inferior_cerebellar_gray_matter)	inferior_cerebellar_gray_matter	inferiortemporal superiortemporal temporalpole	inferior_cerebgm	FALSE	average	bilateral	20	3	CI	2.77635	2.36252	3.26121	1.13827	0.885207	1.4257	4.44574	2.54563	6.55846	1049.03	725.118	1650.6	1064.51	511.671	3423.55
CUVR_t(inferior_cerebellar_gray_matter)	inferior_cerebellar_gray_matter	inferiorparietal inferiortemporal postcentral superiortemporal temporalpole	inferior_cerebgm	FALSE	average	bilateral	20	4	CI	2.32981	1.9351	2.73252	1.14182	0.904734	1.42996	4.35895	2.42763	6.35999	1104.23	738.477	1828.15	1487.71	640.927	6553.53
CUVR_t(inferior_cerebellar_gray_matter)	inferior_cerebellar_gray_matter	inferiorparietal inferiortemporal middletemporal superiortemporal temporalpole	inferior_cerebgm	FALSE	average	bilateral	20	5	CI	2.53697	2.14819	2.99299	1.14189	0.890512	1.43137	4.01843	2.00915	6.23013	1152.13	754.596	1972.02	1157.66	546.972	3894.83
CUVR_t(inferior_cerebellar_gray_matter)	inferior_cerebellar_gray_matter	ctx_lh_entorhinal ctx_lh_fusiform ctx_lh_parahippocampal ctx_rh_entorhinal ctx_rh_middletemporal left_amygdala right_amygdala	inferior_cerebgm	TRUE	volume-weighted	lateral	20	1	CU	4.749	4.08502	5.11651	1.11391	0.863434	1.3876	3.4235	1.34301	5.54115	2172	1449.31	3608.7	533.403	308.437	1136.96
CUVR_t(inferior_cerebellar_gray_matter)	inferior_cerebellar_gray_matter	ctx_lh_entorhinal ctx_lh_fusiform ctx_lh_parahippocampal ctx_lh_pericalcarine ctx_rh_entorhinal ctx_rh_middletemporal left_amygdala right_amygdala	inferior_cerebgm	TRUE	volume-weighted	lateral	20	2	CU	4.63922	4.00328	5.03101	1.07262	0.853665	1.35028	3.37004	1.44834	5.25379	2304.75	1524.17	3884.1	560.38	319.755	1225.67
CUVR_t(inferior_cerebellar_gray_matter)	inferior_cerebellar_gray_matter	ctx_lh_entorhinal ctx_lh_fusiform ctx_lh_parahippocampal ctx_rh_cuneus ctx_rh_entorhinal ctx_rh_middletemporal left_amygdala right_amygdala	inferior_cerebgm	TRUE	volume-weighted	lateral	20	3	CU	4.69563	4.23136	5.10133	1.07164	0.834026	1.32071	3.31554	1.20739	5.09462	2437.12	1594.74	4177.68	584.034	330.064	1301.85
CUVR_t(inferior_cerebellar_gray_matter)	inferior_cerebellar_gray_matter	ctx_lh_entorhinal ctx_lh_fusiform ctx_lh_parahippocampal ctx_rh_caudalmiddlefrontal ctx_rh_entorhinal ctx_rh_middletemporal left_amygdala right_amygdala	inferior_cerebgm	TRUE	volume-weighted	lateral	20	4	CU	4.48349	4.04025	4.88261	1.07447	0.819701	1.33108	3.54435	1.57572	5.53854	2077.02	1389	3438.88	682.494	373.816	1621.37
CUVR_t(inferior_cerebellar_gray_matter)	inferior_cerebellar_gray_matter	ctx_lh_entorhinal ctx_lh_fusiform ctx_lh_parahippocampal ctx_rh_entorhinal ctx_rh_inferiortemporal ctx_rh_middletemporal ctx_rh_pericalcarine left_amygdala right_amygdala	inferior_cerebgm	TRUE	volume-weighted	lateral	20	5	CU	4.8915	4.21344	5.26439	1.24445	0.963297	1.56053	3.50613	1.657	5.49584	2204.91	1465.25	3687.2	661.464	363.475	1560.85
CUVR_t(inferior_cerebellar_gray_matter)	inferior_cerebellar_gray_matter	ctx_lh_entorhinal ctx_lh_fusiform ctx_lh_inferiortemporal ctx_lh_middletemporal ctx_rh_entorhinal ctx_rh_lateraloccipital ctx_rh_middletemporal ctx_rh_temporalpole left_amygdala right_amygdala	inferior_cerebgm	TRUE	average	lateral	20	1	CU	4.58393	3.96174	4.93932	1.1216	0.869972	1.40751	3.24314	1.24246	5.21772	2178.76	1464.68	3577.86	417.487	254.032	809.761
CUVR_t(inferior_cerebellar_gray_matter)	inferior_cerebellar_gray_matter	ctx_lh_entorhinal ctx_lh_fusiform ctx_lh_middletemporal ctx_rh_entorhinal ctx_rh_lateraloccipital ctx_rh_middletemporal ctx_rh_temporalpole left_amygdala right_amygdala	inferior_cerebgm	TRUE	average	lateral	20	2	CU	4.39329	3.79175	4.76717	1.16995	0.915452	1.47867	3.09378	1.14783	4.98808	2151.13	1449.68	3518.88	387.297	238.367	736.167
CUVR_t(inferior_cerebellar_gray_matter)	inferior_cerebellar_gray_matter	ctx_lh_entorhinal ctx_lh_fusiform ctx_lh_inferiortemporal ctx_lh_middletemporal ctx_rh_entorhinal ctx_rh_inferiorparietal ctx_rh_lateraloccipital ctx_rh_middletemporal ctx_rh_temporalpole left_amygdala right_amygdala	inferior_cerebgm	TRUE	average	lateral	20	3	CU	4.38998	3.75663	4.75677	1.11316	0.870334	1.38549	3.5186	1.64804	5.29763	1953.66	1335.13	3127.66	471.201	280.306	952.208
CUVR_t(inferior_cerebellar_gray_matter)	inferior_cerebellar_gray_matter	ctx_lh_entorhinal ctx_lh_fusiform ctx_lh_inferiortemporal ctx_lh_middletemporal ctx_rh_entorhinal ctx_rh_lateraloccipital ctx_rh_middletemporal ctx_rh_supramarginal ctx_rh_temporalpole left_amygdala right_amygdala	inferior_cerebgm	TRUE	average	lateral	20	4	CU	4.23158	3.58109	4.59068	1.1009	0.867181	1.37791	3.52452	1.48468	5.42653	1912.84	1310.68	3050.04	458.53	273.901	919.574
CUVR_t(inferior_cerebellar_gray_matter)	inferior_cerebellar_gray_matter	ctx_lh_entorhinal ctx_lh_fusiform ctx_lh_inferiortemporal ctx_lh_middletemporal ctx_rh_lateraloccipital ctx_rh_middletemporal ctx_rh_temporalpole left_amygdala right_amygdala	inferior_cerebgm	TRUE	average	lateral	20	5	CU	4.70946	4.04896	5.10837	1.09623	0.857762	1.36269	3.34573	1.43744	5.08438	2253.29	1504.6	3739.61	452.436	271.075	902.368
CUVR_t(inferior_cerebellar_gray_matter)	inferior_cerebellar_gray_matter	ctx_lh_entorhinal ctx_lh_middletemporal ctx_lh_parahippocampal ctx_rh_entorhinal ctx_rh_temporalpole left_amygdala right_amygdala	inferior_cerebgm	FALSE	volume-weighted	lateral	20	1	CU	4.46578	3.80028	4.83943	1.12697	0.884015	1.42187	3.45124	1.4959	5.48948	2050.14	1383.96	3344.9	449.822	268.473	903.5
CUVR_t(inferior_cerebellar_gray_matter)	inferior_cerebellar_gray_matter	ctx_lh_entorhinal ctx_lh_middletemporal ctx_lh_parahippocampal ctx_rh_entorhinal left_amygdala right_amygdala	inferior_cerebgm	FALSE	volume-weighted	lateral	20	2	CU	4.90313	4.44004	5.33993	1.15813	0.891872	1.45272	3.19063	1.26024	5.07004	2422.42	1596.66	4104.24	423.411	255.719	832.335
CUVR_t(inferior_cerebellar_gray_matter)	inferior_cerebellar_gray_matter	ctx_lh_middletemporal ctx_lh_parahippocampal ctx_rh_entorhinal ctx_rh_temporalpole left_amygdala right_amygdala	inferior_cerebgm	FALSE	volume-weighted	lateral	20	3	CU	4.39939	3.72702	4.85169	1.09465	0.85758	1.38577	3.51029	1.62892	5.66633	2011.56	1344.74	3332.39	508.077	295.422	1071.59
CUVR_t(inferior_cerebellar_gray_matter)	inferior_cerebellar_gray_matter	ctx_lh_entorhinal ctx_lh_middletemporal ctx_lh_parahippocampal ctx_lh_posteriorcingulate ctx_rh_entorhinal ctx_rh_temporalpole left_amygdala right_amygdala	inferior_cerebgm	FALSE	volume-weighted	lateral	20	4	CU	4.44474	3.79363	4.81344	1.11642	0.872907	1.38515	3.43924	1.51617	5.32452	2193.72	1463.85	3644.59	496.344	289.616	1039.87
CUVR_t(inferior_cerebellar_gray_matter)	inferior_cerebellar_gray_matter	ctx_lh_cuneus ctx_lh_entorhinal ctx_lh_middletemporal ctx_lh_parahippocampal ctx_rh_entorhinal ctx_rh_temporalpole left_amygdala right_amygdala	inferior_cerebgm	FALSE	volume-weighted	lateral	20	5	CU	4.29288	3.68837	4.64548	1.09395	0.859544	1.36998	3.44713	1.46561	5.23856	2212.8	1470.89	3698.86	509.095	294.642	1083.31
CUVR_t(inferior_cerebellar_gray_matter)	inferior_cerebellar_gray_matter	ctx_lh_entorhinal ctx_lh_fusiform ctx_lh_inferiortemporal ctx_lh_middletemporal ctx_rh_entorhinal ctx_rh_lateraloccipital ctx_rh_middletemporal ctx_rh_temporalpole left_amygdala right_amygdala	inferior_cerebgm	FALSE	average	lateral	20	1	CU	4.58393	3.90281	4.94944	1.1216	0.872503	1.40497	3.24314	1.26563	5.1679	2178.76	1464.68	3577.86	417.487	254.032	809.761
CUVR_t(inferior_cerebellar_gray_matter)	inferior_cerebellar_gray_matter	ctx_lh_entorhinal ctx_lh_fusiform ctx_lh_inferiortemporal ctx_lh_middletemporal ctx_rh_entorhinal ctx_rh_lateraloccipital ctx_rh_middletemporal ctx_rh_temporalpole left_amygdala	inferior_cerebgm	FALSE	average	lateral	20	2	CU	4.90616	4.25975	5.36035	1.09851	0.853491	1.39443	3.22801	1.22289	5.08255	2369.08	1569.9	3979.62	452.824	271.893	899.609
CUVR_t(inferior_cerebellar_gray_matter)	inferior_cerebellar_gray_matter	ctx_lh_entorhinal ctx_lh_fusiform ctx_lh_inferiortemporal ctx_lh_middletemporal ctx_rh_entorhinal ctx_rh_lateraloccipital ctx_rh_middletemporal left_amygdala right_amygdala	inferior_cerebgm	FALSE	average	lateral	20	3	CU	4.81266	4.07553	5.22017	1.15888	0.914767	1.44376	3.02275	1.04332	5.03004	2432.54	1606.83	4106.99	396.644	243.666	756.409
CUVR_t(inferior_cerebellar_gray_matter)	inferior_cerebellar_gray_matter	ctx_lh_entorhinal ctx_lh_fusiform ctx_lh_inferiortemporal ctx_lh_middletemporal ctx_rh_entorhinal ctx_rh_fusiform ctx_rh_lateraloccipital ctx_rh_middletemporal ctx_rh_temporalpole left_amygdala right_amygdala	inferior_cerebgm	FALSE	average	lateral	20	4	CU	4.69944	4.23741	5.13021	1.10574	0.852548	1.37822	3.21425	1.16262	5.2851	2251.86	1503.51	3737.82	456.978	273.393	913.89
CUVR_t(inferior_cerebellar_gray_matter)	inferior_cerebellar_gray_matter	ctx_lh_entorhinal ctx_lh_fusiform ctx_lh_inferiortemporal ctx_lh_middletemporal ctx_lh_superiortemporal ctx_rh_entorhinal ctx_rh_lateraloccipital ctx_rh_middletemporal ctx_rh_temporalpole left_amygdala right_amygdala	inferior_cerebgm	FALSE	average	lateral	20	5	CU	4.28576	3.67232	4.6109	1.10222	0.873056	1.3627	3.441	1.58501	5.48698	1987.16	1353.35	3198.14	444.365	266.568	884.285
CUVR_t(inferior_cerebellar_gray_matter)	inferior_cerebellar_gray_matter	entorhinal middletemporal parahippocampal amygdala	inferior_cerebgm	TRUE	volume-weighted	bilateral	20	1	CU	4.90149	4.20439	5.29174	1.12011	0.874949	1.40234	3.54037	1.57762	5.40821	2210.05	1470.2	3689.7	608.374	341.367	1375.63
CUVR_t(inferior_cerebellar_gray_matter)	inferior_cerebellar_gray_matter	entorhinal middletemporal parahippocampal	inferior_cerebgm	TRUE	volume-weighted	bilateral	20	2	CU	5.33821	4.54872	5.78966	1.15983	0.886213	1.44958	3.55364	1.59491	5.40331	2432.16	1591.41	4169.52	697.792	379.132	1685.9
CUVR_t(inferior_cerebellar_gray_matter)	inferior_cerebellar_gray_matter	entorhinal inferiortemporal middletemporal parahippocampal amygdala	inferior_cerebgm	TRUE	volume-weighted	bilateral	20	3	CU	5.26343	4.48234	5.71707	1.21989	0.946095	1.51878	3.7822	1.721	5.73519	2145.42	1433.5	3557	725.871	391.536	1780.94
CUVR_t(inferior_cerebellar_gray_matter)	inferior_cerebellar_gray_matter	middletemporal parahippocampal amygdala	inferior_cerebgm	TRUE	volume-weighted	bilateral	20	4	CU	5.10422	4.35147	5.53841	1.13835	0.883808	1.4158	3.63976	1.71233	5.55314	2323.07	1529.63	3942.31	757.33	402.466	1918.82
CUVR_t(inferior_cerebellar_gray_matter)	inferior_cerebellar_gray_matter	entorhinal middletemporal parahippocampal parstriangularis amygdala	inferior_cerebgm	TRUE	volume-weighted	bilateral	20	5	CU	4.47679	3.85153	4.8564	1.09512	0.865504	1.37924	3.53263	1.58058	5.53173	2302.71	1514.93	3913.14	689.362	372.332	1686.63
CUVR_t(inferior_cerebellar_gray_matter)	inferior_cerebellar_gray_matter	entorhinal inferiortemporal middletemporal amygdala	inferior_cerebgm	TRUE	average	bilateral	20	1	CU	4.3404	3.72389	4.68865	1.29262	1.01101	1.61453	3.3297	1.471	5.32657	1824.79	1259.5	2877.57	414.906	252.008	807.342
CUVR_t(inferior_cerebellar_gray_matter)	inferior_cerebellar_gray_matter	entorhinal inferiortemporal lateraloccipital middletemporal amygdala	inferior_cerebgm	TRUE	average	bilateral	20	2	CU	4.78116	4.1223	5.19743	1.2108	0.93225	1.5343	3.34331	1.40958	5.40516	2255.99	1507.49	3739.88	440.378	264.271	875.778
CUVR_t(inferior_cerebellar_gray_matter)	inferior_cerebellar_gray_matter	entorhinal inferiortemporal middletemporal precuneus amygdala	inferior_cerebgm	TRUE	average	bilateral	20	3	CU	4.04211	3.47719	4.37771	1.20277	0.942437	1.53995	3.67431	1.71254	5.71917	1711.16	1183.73	2689.24	503.278	293.919	1052.65
CUVR_t(inferior_cerebellar_gray_matter)	inferior_cerebellar_gray_matter	caudalmiddlefrontal entorhinal inferiortemporal middletemporal amygdala	inferior_cerebgm	TRUE	average	bilateral	20	4	CU	4.15143	3.57977	4.52796	1.20911	0.950571	1.51878	3.56088	1.59637	5.42753	1772.91	1216.82	2819.76	525.398	303.611	1121.3
CUVR_t(inferior_cerebellar_gray_matter)	inferior_cerebellar_gray_matter	entorhinal inferiortemporal middletemporal superiorfrontal amygdala	inferior_cerebgm	TRUE	average	bilateral	20	5	CU	4.08761	3.48256	4.42287	1.23528	0.973043	1.54524	3.49223	1.53918	5.69957	1829.52	1254.72	2913.16	484.044	283.964	1003.85
CUVR_t(inferior_cerebellar_gray_matter)	inferior_cerebellar_gray_matter	entorhinal middletemporal parahippocampal amygdala	inferior_cerebgm	FALSE	volume-weighted	bilateral	20	1	CU	4.90149	4.19114	5.29613	1.12011	0.879001	1.38283	3.54037	1.58124	5.46612	2210.05	1470.2	3689.7	608.374	341.367	1375.63
CUVR_t(inferior_cerebellar_gray_matter)	inferior_cerebellar_gray_matter	entorhinal middletemporal amygdala	inferior_cerebgm	FALSE	volume-weighted	bilateral	20	2	CU	4.94662	4.4663	5.39571	1.17617	0.928043	1.48376	3.82289	1.94738	5.8431	2030.95	1369.17	3320.49	619.427	345.809	1415.02
CUVR_t(inferior_cerebellar_gray_matter)	inferior_cerebellar_gray_matter	entorhinal lingual middletemporal parahippocampal amygdala	inferior_cerebgm	FALSE	volume-weighted	bilateral	20	3	CU	4.99498	4.32907	5.38187	1.02865	0.798655	1.27852	3.10195	1.14361	5.0082	3126.51	1961.68	5747.55	609.804	339.731	1398.9
CUVR_t(inferior_cerebellar_gray_matter)	inferior_cerebellar_gray_matter	entorhinal middletemporal parahippocampal posteriorcingulate amygdala	inferior_cerebgm	FALSE	volume-weighted	bilateral	20	4	CU	4.83563	4.10318	5.24559	1.12949	0.893035	1.40557	3.44009	1.46119	5.36673	2449.57	1598.2	4218.96	680.85	370.462	1639.97
CUVR_t(inferior_cerebellar_gray_matter)	inferior_cerebellar_gray_matter	cuneus entorhinal middletemporal parahippocampal amygdala	inferior_cerebgm	FALSE	volume-weighted	bilateral	20	5	CU	4.71501	4.05403	5.14585	1.08639	0.84628	1.36064	3.43952	1.5768	5.28052	2553.04	1658.01	4430.52	696.815	376.097	1707.39
CUVR_t(inferior_cerebellar_gray_matter)	inferior_cerebellar_gray_matter	entorhinal inferiortemporal middletemporal amygdala	inferior_cerebgm	FALSE	average	bilateral	20	1	CU	4.3404	3.75268	4.67779	1.29262	1.01319	1.61421	3.3297	1.3277	5.41173	1824.79	1259.5	2877.57	414.906	252.008	807.342
CUVR_t(inferior_cerebellar_gray_matter)	inferior_cerebellar_gray_matter	entorhinal inferiortemporal middletemporal amygdala cerebellum_cortex	inferior_cerebgm	FALSE	average	bilateral	20	2	CU	3.84073	3.29353	4.16781	1.08043	0.855864	1.37346	3.35299	1.37928	5.22905	1905.44	1304.49	3042.21	432.755	260.663	854.834
CUVR_t(inferior_cerebellar_gray_matter)	inferior_cerebellar_gray_matter	entorhinal inferiortemporal lingual middletemporal amygdala	inferior_cerebgm	FALSE	average	bilateral	20	3	CU	4.51813	3.79754	4.87177	1.15628	0.909427	1.45647	3.15098	1.18713	5.0919	2278.18	1518.6	3791.23	422.927	255.74	829.544
CUVR_t(inferior_cerebellar_gray_matter)	inferior_cerebellar_gray_matter	entorhinal middletemporal amygdala	inferior_cerebgm	FALSE	average	bilateral	20	4	CU	3.81153	3.25153	4.24021	1.39887	1.083	1.74263	2.72213	0.869259	4.74992	1843.37	1252.53	2977.27	331.392	208.472	606.487
CUVR_t(inferior_cerebellar_gray_matter)	inferior_cerebellar_gray_matter	cerebellum entorhinal inferiortemporal middletemporal amygdala	inferior_cerebgm	FALSE	average	bilateral	20	5	CU	3.86207	3.25935	4.17195	1.09936	0.847491	1.37406	3.29755	1.27119	5.19595	1958.8	1334.97	3149.11	441.676	264.452	881.983
meta_temporal	CUVR_r(ft_meta)	ctx_lh_entorhinal ctx_rh_entorhinal ctx_lh_parahippocampal ctx_rh_parahippocampal left_amygdala right_amygdala ctx_lh_inferiortemporal ctx_rh_inferiortemporal ctx_lh_fusiform ctx_rh_fusiform ctx_lh_middletemporal ctx_rh_middletemporal	brainstem ctx_lh_caudalanteriorcingulate ctx_lh_isthmuscingulate ctx_lh_lingual ctx_rh_caudalanteriorcingulate ctx_rh_lateraloccipital ctx_rh_lingual ctx_rh_posteriorcingulate ctx_rh_rostralanteriorcingulate	TRUE	volume-weighted	lateral	10	1	CI	1.47505	1.25525	1.72197	1.04359	0.825152	1.29837	3.84564	1.82919	5.87985	753.729	536.854	1134.45	775.087	409.755	1986.45
meta_temporal	CUVR_r(ft_meta)	ctx_lh_entorhinal ctx_rh_entorhinal ctx_lh_parahippocampal ctx_rh_parahippocampal left_amygdala right_amygdala ctx_lh_inferiortemporal ctx_rh_inferiortemporal ctx_lh_fusiform ctx_rh_fusiform ctx_lh_middletemporal ctx_rh_middletemporal	brainstem ctx_lh_caudalanteriorcingulate ctx_lh_isthmuscingulate ctx_lh_lingual ctx_lh_posteriorcingulate ctx_rh_caudalanteriorcingulate ctx_rh_lateraloccipital ctx_rh_lingual ctx_rh_posteriorcingulate ctx_rh_rostralanteriorcingulate	TRUE	volume-weighted	lateral	10	2	CI	1.46527	1.24077	1.72693	1.00355	0.785985	1.28263	3.79818	1.85115	5.80659	759.597	541.78	1141	758.316	403.338	1917.69
meta_temporal	CUVR_r(ft_meta)	ctx_lh_entorhinal ctx_rh_entorhinal ctx_lh_parahippocampal ctx_rh_parahippocampal left_amygdala right_amygdala ctx_lh_inferiortemporal ctx_rh_inferiortemporal ctx_lh_fusiform ctx_rh_fusiform ctx_lh_middletemporal ctx_rh_middletemporal	brainstem ctx_lh_caudalanteriorcingulate ctx_lh_isthmuscingulate ctx_lh_lingual ctx_rh_caudalanteriorcingulate ctx_rh_cuneus ctx_rh_lateraloccipital ctx_rh_lingual ctx_rh_posteriorcingulate ctx_rh_rostralanteriorcingulate	TRUE	volume-weighted	lateral	10	3	CI	1.47706	1.24323	1.72028	1.08436	0.861355	1.3776	3.7495	1.86582	5.96167	775.173	549.331	1175.41	775.126	409.944	1984.75
meta_temporal	CUVR_r(ft_meta)	ctx_lh_entorhinal ctx_rh_entorhinal ctx_lh_parahippocampal ctx_rh_parahippocampal left_amygdala right_amygdala ctx_lh_inferiortemporal ctx_rh_inferiortemporal ctx_lh_fusiform ctx_rh_fusiform ctx_lh_middletemporal ctx_rh_middletemporal	brainstem ctx_lh_isthmuscingulate ctx_lh_lingual ctx_rh_caudalanteriorcingulate ctx_rh_lateraloccipital ctx_rh_lingual ctx_rh_posteriorcingulate ctx_rh_rostralanteriorcingulate	TRUE	volume-weighted	lateral	10	4	CI	1.47854	1.23748	1.75017	1.07751	0.853923	1.39175	3.80962	1.9412	5.91839	772.67	547.873	1170.62	801.895	419.311	2105.75
meta_temporal	CUVR_r(ft_meta)	ctx_lh_entorhinal ctx_rh_entorhinal ctx_lh_parahippocampal ctx_rh_parahippocampal left_amygdala right_amygdala ctx_lh_inferiortemporal ctx_rh_inferiortemporal ctx_lh_fusiform ctx_rh_fusiform ctx_lh_middletemporal ctx_rh_middletemporal	brainstem ctx_lh_caudalanteriorcingulate ctx_lh_isthmuscingulate ctx_lh_lingual ctx_rh_caudalanteriorcingulate ctx_rh_lateraloccipital ctx_rh_lateralorbitofrontal ctx_rh_lingual ctx_rh_posteriorcingulate ctx_rh_rostralanteriorcingulate	TRUE	volume-weighted	lateral	10	5	CI	1.56324	1.31302	1.84802	0.961774	0.752131	1.19896	3.58056	1.49656	5.59654	874.793	610.532	1356.71	804.116	423.244	2080.87
meta_temporal	CUVR_r(ft_meta)	ctx_lh_entorhinal ctx_rh_entorhinal ctx_lh_parahippocampal ctx_rh_parahippocampal left_amygdala right_amygdala ctx_lh_inferiortemporal ctx_rh_inferiortemporal ctx_lh_fusiform ctx_rh_fusiform ctx_lh_middletemporal ctx_rh_middletemporal	brainstem cerebellum ctx_lh_caudalanteriorcingulate ctx_rh_caudalanteriorcingulate ctx_rh_lingual	TRUE	average	lateral	10	1	CI	1.71522	1.45107	2.02561	0.846506	0.66285	1.07325	3.3464	1.37399	5.28157	673.456	500.643	954.036	314.865	204.046	548.324
meta_temporal	CUVR_r(ft_meta)	ctx_lh_entorhinal ctx_rh_entorhinal ctx_lh_parahippocampal ctx_rh_parahippocampal left_amygdala right_amygdala ctx_lh_inferiortemporal ctx_rh_inferiortemporal ctx_lh_fusiform ctx_rh_fusiform ctx_lh_middletemporal ctx_rh_middletemporal	brainstem cerebellum ctx_lh_caudalanteriorcingulate ctx_rh_caudalanteriorcingulate ctx_rh_lingual ctx_rh_pericalcarine	TRUE	average	lateral	10	2	CI	1.69108	1.4199	1.99841	1.08769	0.831805	1.37553	3.14582	1.20777	5.2249	716.208	525.595	1032.99	330.036	210.454	590.317
meta_temporal	CUVR_r(ft_meta)	ctx_lh_entorhinal ctx_rh_entorhinal ctx_lh_parahippocampal ctx_rh_parahippocampal left_amygdala right_amygdala ctx_lh_inferiortemporal ctx_rh_inferiortemporal ctx_lh_fusiform ctx_rh_fusiform ctx_lh_middletemporal ctx_rh_middletemporal	brainstem cerebellum ctx_lh_caudalanteriorcingulate ctx_rh_lingual ctx_rh_pericalcarine	TRUE	average	lateral	10	3	CI	1.79528	1.51756	2.11717	1.17741	0.924307	1.47627	3.19162	1.25091	5.43879	760.558	557.464	1098.82	371.769	231.755	691.083
meta_temporal	CUVR_r(ft_meta)	ctx_lh_entorhinal ctx_rh_entorhinal ctx_lh_parahippocampal ctx_rh_parahippocampal left_amygdala right_amygdala ctx_lh_inferiortemporal ctx_rh_inferiortemporal ctx_lh_fusiform ctx_rh_fusiform ctx_lh_middletemporal ctx_rh_middletemporal	brainstem cerebellum ctx_lh_caudalanteriorcingulate ctx_rh_caudalanteriorcingulate ctx_rh_cuneus ctx_rh_lingual	TRUE	average	lateral	10	4	CI	1.67656	1.41546	1.96284	1.02291	0.803066	1.26755	2.83839	0.909555	4.84827	769.832	560.282	1123.37	327.705	209.898	581.818
meta_temporal	CUVR_r(ft_meta)	ctx_lh_entorhinal ctx_rh_entorhinal ctx_lh_parahippocampal ctx_rh_parahippocampal left_amygdala right_amygdala ctx_lh_inferiortemporal ctx_rh_inferiortemporal ctx_lh_fusiform ctx_rh_fusiform ctx_lh_middletemporal ctx_rh_middletemporal	brainstem cerebellum ctx_lh_caudalanteriorcingulate ctx_lh_parsorbitalis ctx_rh_caudalanteriorcingulate ctx_rh_lingual	TRUE	average	lateral	10	5	CI	1.69138	1.43056	1.98142	0.786659	0.629743	0.979525	2.63666	0.55736	4.6425	799.586	577.948	1178.26	308.018	201.183	529.574
meta_temporal	CUVR_r(ft_meta)	ctx_lh_entorhinal ctx_rh_entorhinal ctx_lh_parahippocampal ctx_rh_parahippocampal left_amygdala right_amygdala ctx_lh_inferiortemporal ctx_rh_inferiortemporal ctx_lh_fusiform ctx_rh_fusiform ctx_lh_middletemporal ctx_rh_middletemporal	brainstem ctx_lh_caudalanteriorcingulate ctx_lh_isthmuscingulate ctx_lh_lingual ctx_rh_caudalanteriorcingulate ctx_rh_lateraloccipital ctx_rh_lingual ctx_rh_posteriorcingulate ctx_rh_rostralanteriorcingulate	FALSE	volume-weighted	lateral	10	1	CI	1.47505	1.24013	1.72669	1.04359	0.812946	1.32691	3.84564	1.91737	6.01188	753.729	536.854	1134.45	775.087	409.755	1986.45
meta_temporal	CUVR_r(ft_meta)	ctx_lh_entorhinal ctx_rh_entorhinal ctx_lh_parahippocampal ctx_rh_parahippocampal left_amygdala right_amygdala ctx_lh_inferiortemporal ctx_rh_inferiortemporal ctx_lh_fusiform ctx_rh_fusiform ctx_lh_middletemporal ctx_rh_middletemporal	brainstem ctx_lh_caudalanteriorcingulate ctx_lh_isthmuscingulate ctx_lh_lingual ctx_lh_posteriorcingulate ctx_rh_caudalanteriorcingulate ctx_rh_lateraloccipital ctx_rh_lingual ctx_rh_posteriorcingulate ctx_rh_rostralanteriorcingulate	FALSE	volume-weighted	lateral	10	2	CI	1.46527	1.2384	1.72916	1.00355	0.790154	1.26121	3.79818	1.97742	5.953	759.597	541.78	1141	758.316	403.338	1917.69
meta_temporal	CUVR_r(ft_meta)	ctx_lh_entorhinal ctx_rh_entorhinal ctx_lh_parahippocampal ctx_rh_parahippocampal left_amygdala right_amygdala ctx_lh_inferiortemporal ctx_rh_inferiortemporal ctx_lh_fusiform ctx_rh_fusiform ctx_lh_middletemporal ctx_rh_middletemporal	brainstem ctx_lh_caudalanteriorcingulate ctx_lh_isthmuscingulate ctx_lh_lingual ctx_rh_caudalanteriorcingulate ctx_rh_lateraloccipital ctx_rh_lingual ctx_rh_posteriorcingulate ctx_rh_rostralanteriorcingulate ctx_rh_transversetemporal	FALSE	volume-weighted	lateral	10	3	CI	1.51662	1.25875	1.78919	1.03949	0.800941	1.31857	3.80039	1.9712	5.94195	779.409	553.077	1179.5	761.621	404.575	1931.47
meta_temporal	CUVR_r(ft_meta)	ctx_lh_entorhinal ctx_rh_entorhinal ctx_lh_parahippocampal ctx_rh_parahippocampal left_amygdala right_amygdala ctx_lh_inferiortemporal ctx_rh_inferiortemporal ctx_lh_fusiform ctx_rh_fusiform ctx_lh_middletemporal ctx_rh_middletemporal	brainstem ctx_lh_caudalanteriorcingulate ctx_lh_isthmuscingulate ctx_lh_lingual ctx_rh_lateraloccipital ctx_rh_lingual ctx_rh_posteriorcingulate ctx_rh_rostralanteriorcingulate	FALSE	volume-weighted	lateral	10	4	CI	1.48043	1.2358	1.72813	1.05916	0.840678	1.36213	3.80369	1.96578	5.61327	775.767	550.064	1175.33	816.916	425.611	2162.84
meta_temporal	CUVR_r(ft_meta)	ctx_lh_entorhinal ctx_rh_entorhinal ctx_lh_parahippocampal ctx_rh_parahippocampal left_amygdala right_amygdala ctx_lh_inferiortemporal ctx_rh_inferiortemporal ctx_lh_fusiform ctx_rh_fusiform ctx_lh_middletemporal ctx_rh_middletemporal	brainstem ctx_lh_caudalanteriorcingulate ctx_lh_isthmuscingulate ctx_lh_lingual ctx_rh_caudalanteriorcingulate ctx_rh_lingual ctx_rh_posteriorcingulate ctx_rh_rostralanteriorcingulate	FALSE	volume-weighted	lateral	10	5	CI	2.11988	1.80074	2.50268	1.0203	0.791316	1.28289	4.02436	1.99155	6.02532	836.614	600.95	1243.9	791.61	417.395	2040.55
meta_temporal	CUVR_r(ft_meta)	ctx_lh_entorhinal ctx_rh_entorhinal ctx_lh_parahippocampal ctx_rh_parahippocampal left_amygdala right_amygdala ctx_lh_inferiortemporal ctx_rh_inferiortemporal ctx_lh_fusiform ctx_rh_fusiform ctx_lh_middletemporal ctx_rh_middletemporal	brainstem cerebellum ctx_lh_caudalanteriorcingulate ctx_rh_caudalanteriorcingulate ctx_rh_lingual	FALSE	average	lateral	10	1	CI	1.71522	1.45655	1.98674	0.846506	0.651697	1.05268	3.3464	1.26426	5.42978	673.456	500.643	954.036	314.865	204.046	548.324
meta_temporal	CUVR_r(ft_meta)	ctx_lh_entorhinal ctx_rh_entorhinal ctx_lh_parahippocampal ctx_rh_parahippocampal left_amygdala right_amygdala ctx_lh_inferiortemporal ctx_rh_inferiortemporal ctx_lh_fusiform ctx_rh_fusiform ctx_lh_middletemporal ctx_rh_middletemporal	brainstem ctx_lh_caudalanteriorcingulate ctx_rh_caudalanteriorcingulate ctx_rh_lingual	FALSE	average	lateral	10	2	CI	1.64571	1.39332	1.94702	0.906701	0.699175	1.1427	3.25344	1.3833	5.11816	668.121	497.148	945.24	319.724	205.124	566.092
meta_temporal	CUVR_r(ft_meta)	ctx_lh_entorhinal ctx_rh_entorhinal ctx_lh_parahippocampal ctx_rh_parahippocampal left_amygdala right_amygdala ctx_lh_inferiortemporal ctx_rh_inferiortemporal ctx_lh_fusiform ctx_rh_fusiform ctx_lh_middletemporal ctx_rh_middletemporal	brainstem cerebellum ctx_lh_caudalanteriorcingulate ctx_rh_caudalanteriorcingulate ctx_rh_lingual right_cerebellum_cortex	FALSE	average	lateral	10	3	CI	1.87752	1.579	2.17932	0.865862	0.673911	1.09956	3.27982	1.32748	5.22374	747.4	549.61	1074.88	313.808	203.953	543.891
meta_temporal	CUVR_r(ft_meta)	ctx_lh_entorhinal ctx_rh_entorhinal ctx_lh_parahippocampal ctx_rh_parahippocampal left_amygdala right_amygdala ctx_lh_inferiortemporal ctx_rh_inferiortemporal ctx_lh_fusiform ctx_rh_fusiform ctx_lh_middletemporal ctx_rh_middletemporal	brainstem cerebellum ctx_lh_caudalanteriorcingulate ctx_rh_caudalanteriorcingulate ctx_rh_cuneus ctx_rh_lingual	FALSE	average	lateral	10	4	CI	1.67656	1.42457	1.97791	1.02291	0.809154	1.29136	2.83839	0.794792	4.79287	769.832	560.282	1123.37	327.705	209.898	581.818
meta_temporal	CUVR_r(ft_meta)	ctx_lh_entorhinal ctx_rh_entorhinal ctx_lh_parahippocampal ctx_rh_parahippocampal left_amygdala right_amygdala ctx_lh_inferiortemporal ctx_rh_inferiortemporal ctx_lh_fusiform ctx_rh_fusiform ctx_lh_middletemporal ctx_rh_middletemporal	brainstem cerebellum ctx_lh_caudalanteriorcingulate ctx_rh_caudalanteriorcingulate ctx_rh_isthmuscingulate ctx_rh_lingual	FALSE	average	lateral	10	5	CI	1.65672	1.39633	1.9383	0.786906	0.606598	0.999295	2.79505	0.863975	4.78719	790.438	586.965	1121.45	300.72	195.412	521.359
meta_temporal	CUVR_r(ft_meta)	entorhinal parahippocampal amygdala inferiortemporal fusiform middletemporal	brainstem caudalanteriorcingulate lingual posteriorcingulate	TRUE	volume-weighted	bilateral	10	1	CI	2.15228	1.81684	2.50994	1.01589	0.792539	1.28172	3.93097	1.9705	6.02208	858.526	614.961	1281.65	748.369	400.822	1864.25
meta_temporal	CUVR_r(ft_meta)	entorhinal parahippocampal amygdala inferiortemporal fusiform middletemporal	brainstem caudalanteriorcingulate lingual parstriangularis posteriorcingulate	TRUE	volume-weighted	bilateral	10	2	CI	2.144	1.79497	2.53036	0.956332	0.740877	1.18824	3.53494	1.58206	5.47939	987.777	689.131	1532.78	740.757	399.066	1822.33
meta_temporal	CUVR_r(ft_meta)	entorhinal parahippocampal amygdala inferiortemporal fusiform middletemporal	brainstem caudalanteriorcingulate lingual paracentral posteriorcingulate	TRUE	volume-weighted	bilateral	10	3	CI	2.92049	2.46859	3.34053	0.966679	0.750631	1.2105	3.771	1.78574	6.01827	1278.04	892.456	1980.46	715.548	388.129	1734.92
meta_temporal	CUVR_r(ft_meta)	entorhinal parahippocampal amygdala inferiortemporal fusiform middletemporal	brainstem caudalanteriorcingulate lingual medialorbitofrontal posteriorcingulate	TRUE	volume-weighted	bilateral	10	4	CI	2.7686	2.3386	3.23636	1.02694	0.793707	1.29275	3.47268	1.45377	5.56636	1383.98	950.552	2198.81	804.009	421.61	2097.95
meta_temporal	CUVR_r(ft_meta)	entorhinal parahippocampal amygdala inferiortemporal fusiform middletemporal	brainstem caudalanteriorcingulate lingual postcentral posteriorcingulate	TRUE	volume-weighted	bilateral	10	5	CI	3.30017	2.79729	3.75478	0.807385	0.635816	1.00419	3.40258	1.38441	5.54913	1569.72	1068.8	2527.25	597.032	341.316	1301
meta_temporal	CUVR_r(ft_meta)	entorhinal parahippocampal amygdala inferiortemporal fusiform middletemporal	brainstem cerebellum caudalanteriorcingulate lingual	TRUE	average	bilateral	10	1	CI	1.68616	1.41854	1.98857	0.860049	0.669782	1.07438	3.01942	1.01594	4.91809	724.467	530.107	1049.19	356.221	226.428	640.574
meta_temporal	CUVR_r(ft_meta)	entorhinal parahippocampal amygdala inferiortemporal fusiform middletemporal	brainstem caudalanteriorcingulate lingual	TRUE	average	bilateral	10	2	CI	1.58884	1.34823	1.87961	0.896936	0.697015	1.12396	2.85866	0.932683	4.65039	719.356	527.727	1038.02	358.107	225.89	652.356
meta_temporal	CUVR_r(ft_meta)	entorhinal parahippocampal amygdala inferiortemporal fusiform middletemporal	brainstem caudalanteriorcingulate lingual rostralanteriorcingulate	TRUE	average	bilateral	10	3	CI	1.58935	1.35125	1.84277	0.871388	0.679265	1.08432	2.48925	0.666314	4.40189	753.587	548.677	1099.05	349.059	221.474	629.613
meta_temporal	CUVR_r(ft_meta)	entorhinal parahippocampal amygdala inferiortemporal fusiform middletemporal	cerebellum caudalanteriorcingulate lingual	TRUE	average	bilateral	10	4	CI	1.58526	1.32853	1.85624	0.971884	0.741383	1.22873	2.62417	0.685742	4.92529	822.986	591.111	1223.79	369.13	231.377	679.729
meta_temporal	CUVR_r(ft_meta)	entorhinal parahippocampal amygdala inferiortemporal fusiform middletemporal	brainstem cerebellum caudalanteriorcingulate lingual posteriorcingulate	TRUE	average	bilateral	10	5	CI	1.64162	1.3948	1.90825	0.772048	0.605046	0.953735	2.45459	0.517038	4.36911	842.79	612.493	1232.37	348.922	221.537	628.645
meta_temporal	CUVR_r(ft_meta)	entorhinal parahippocampal amygdala inferiortemporal fusiform middletemporal	brainstem caudalanteriorcingulate lingual posteriorcingulate	FALSE	volume-weighted	bilateral	10	1	CI	2.15228	1.82299	2.55217	1.01589	0.774552	1.27412	3.93097	1.99907	6.19176	858.526	614.961	1281.65	748.369	400.822	1864.25
meta_temporal	CUVR_r(ft_meta)	entorhinal parahippocampal amygdala inferiortemporal fusiform middletemporal	brainstem caudalanteriorcingulate isthmuscingulate lingual posteriorcingulate	FALSE	volume-weighted	bilateral	10	2	CI	2.02083	1.70858	2.34139	0.989355	0.772949	1.22927	3.91071	1.88362	6.02319	861.76	619.204	1280.72	774.17	409.415	1982.55
meta_temporal	CUVR_r(ft_meta)	entorhinal parahippocampal amygdala inferiortemporal fusiform middletemporal	brainstem lingual posteriorcingulate	FALSE	volume-weighted	bilateral	10	3	CI	2.20818	1.84991	2.60606	1.06488	0.811419	1.32036	3.88831	1.95165	6.02557	896.754	638.978	1348.95	817.886	426.964	2155.74
meta_temporal	CUVR_r(ft_meta)	entorhinal parahippocampal amygdala inferiortemporal fusiform middletemporal	caudalanteriorcingulate lingual posteriorcingulate	FALSE	volume-weighted	bilateral	10	4	CI	1.46461	1.23692	1.72463	1.14341	0.899391	1.43866	3.08352	1.17748	5.08232	1002.83	694.639	1572.92	942.914	462.569	2879.25
meta_temporal	CUVR_r(ft_meta)	entorhinal parahippocampal amygdala inferiortemporal fusiform middletemporal	brainstem caudalanteriorcingulate posteriorcingulate	FALSE	volume-weighted	bilateral	10	5	CI	3.52674	3.00978	3.99737	1.0383	0.795565	1.30866	4.19074	2.24218	6.30555	1180.32	849.481	1750.06	605.394	340.86	1359.53
meta_temporal	CUVR_r(ft_meta)	entorhinal parahippocampal amygdala inferiortemporal fusiform middletemporal	brainstem cerebellum caudalanteriorcingulate lingual	FALSE	average	bilateral	10	1	CI	1.68616	1.43082	1.99012	0.860049	0.676353	1.05386	3.01942	1.09417	5.20427	724.467	530.107	1049.19	356.221	226.428	640.574
meta_temporal	CUVR_r(ft_meta)	entorhinal parahippocampal amygdala inferiortemporal fusiform middletemporal	brainstem cerebellum caudalanteriorcingulate lingual posteriorcingulate	FALSE	average	bilateral	10	2	CI	1.64162	1.38445	1.95535	0.772048	0.589204	0.973508	2.45459	0.447409	4.53528	842.79	612.493	1232.37	348.922	221.537	628.645
meta_temporal	CUVR_r(ft_meta)	entorhinal parahippocampal amygdala inferiortemporal fusiform middletemporal	brainstem cerebellum caudalanteriorcingulate lingual parstriangularis	FALSE	average	bilateral	10	3	CI	1.62969	1.353	1.90772	0.817553	0.642242	1.04293	2.33289	0.444642	4.4244	892.943	628.102	1368.85	359.605	228.272	648.124
meta_temporal	CUVR_r(ft_meta)	entorhinal parahippocampal amygdala inferiortemporal fusiform middletemporal	brainstem cerebellum caudalanteriorcingulate cuneus lingual	FALSE	average	bilateral	10	4	CI	1.67343	1.41944	1.94706	1.02338	0.800458	1.27851	2.33102	0.382344	4.32852	907.656	639.623	1387.65	353.349	223.78	639.352
meta_temporal	CUVR_r(ft_meta)	entorhinal parahippocampal amygdala inferiortemporal fusiform middletemporal	brainstem cerebellum caudalanteriorcingulate lateralorbitofrontal lingual	FALSE	average	bilateral	10	5	CI	1.64145	1.38917	1.91137	0.791617	0.616437	0.998474	2.26218	0.155826	4.24059	965.851	671.571	1506.31	367.967	232.726	667.311
meta_temporal	CUVR_r(ft_meta)	ctx_lh_entorhinal ctx_rh_entorhinal ctx_lh_parahippocampal ctx_rh_parahippocampal left_amygdala right_amygdala ctx_lh_inferiortemporal ctx_rh_inferiortemporal ctx_lh_fusiform ctx_rh_fusiform ctx_lh_middletemporal ctx_rh_middletemporal	brainstem cerebellum ctx_lh_caudalanteriorcingulate ctx_lh_parsorbitalis ctx_lh_postcentral ctx_lh_precentral ctx_lh_rostralanteriorcingulate ctx_lh_superiorparietal ctx_rh_caudalanteriorcingulate ctx_rh_caudalmiddlefrontal ctx_rh_parsorbitalis ctx_rh_postcentral ctx_rh_posteriorcingulate ctx_rh_precentral ctx_rh_rostralanteriorcingulate ctx_rh_superiorparietal	TRUE	volume-weighted	lateral	10	1	CU	4.32186	3.68218	4.66202	0.779395	0.608193	0.981731	3.56377	1.54607	5.5716	2098.47	1417.3	3421.06	496.477	297.169	991.998
meta_temporal	CUVR_r(ft_meta)	ctx_lh_entorhinal ctx_rh_entorhinal ctx_lh_parahippocampal ctx_rh_parahippocampal left_amygdala right_amygdala ctx_lh_inferiortemporal ctx_rh_inferiortemporal ctx_lh_fusiform ctx_rh_fusiform ctx_lh_middletemporal ctx_rh_middletemporal	brainstem cerebellum ctx_lh_caudalanteriorcingulate ctx_lh_parsopercularis ctx_lh_parsorbitalis ctx_lh_postcentral ctx_lh_precentral ctx_lh_rostralanteriorcingulate ctx_lh_superiorparietal ctx_rh_caudalanteriorcingulate ctx_rh_caudalmiddlefrontal ctx_rh_parsorbitalis ctx_rh_postcentral ctx_rh_posteriorcingulate ctx_rh_precentral ctx_rh_rostralanteriorcingulate ctx_rh_superiorparietal	TRUE	volume-weighted	lateral	10	2	CU	4.28566	3.87627	4.68762	0.777385	0.603339	0.972522	3.55072	1.6906	5.58581	2101.41	1419.54	3424.88	495.695	296.829	989.654
meta_temporal	CUVR_r(ft_meta)	ctx_lh_entorhinal ctx_rh_entorhinal ctx_lh_parahippocampal ctx_rh_parahippocampal left_amygdala right_amygdala ctx_lh_inferiortemporal ctx_rh_inferiortemporal ctx_lh_fusiform ctx_rh_fusiform ctx_lh_middletemporal ctx_rh_middletemporal	brainstem cerebellum ctx_lh_caudalanteriorcingulate ctx_lh_parsorbitalis ctx_lh_postcentral ctx_lh_precentral ctx_lh_rostralanteriorcingulate ctx_lh_superiorparietal ctx_lh_temporalpole ctx_rh_caudalanteriorcingulate ctx_rh_caudalmiddlefrontal ctx_rh_parsorbitalis ctx_rh_postcentral ctx_rh_posteriorcingulate ctx_rh_precentral ctx_rh_rostralanteriorcingulate ctx_rh_superiorparietal	TRUE	volume-weighted	lateral	10	3	CU	4.31206	3.71224	4.67203	0.772146	0.596503	0.965784	3.53414	1.6255	5.71137	2131.1	1435.57	3488.45	498.176	298.008	996.476
meta_temporal	CUVR_r(ft_meta)	ctx_lh_entorhinal ctx_rh_entorhinal ctx_lh_parahippocampal ctx_rh_parahippocampal left_amygdala right_amygdala ctx_lh_inferiortemporal ctx_rh_inferiortemporal ctx_lh_fusiform ctx_rh_fusiform ctx_lh_middletemporal ctx_rh_middletemporal	brainstem cerebellum ctx_lh_caudalanteriorcingulate ctx_lh_medialorbitofrontal ctx_lh_parsorbitalis ctx_lh_postcentral ctx_lh_precentral ctx_lh_rostralanteriorcingulate ctx_lh_superiorparietal ctx_rh_caudalanteriorcingulate ctx_rh_caudalmiddlefrontal ctx_rh_parsorbitalis ctx_rh_postcentral ctx_rh_posteriorcingulate ctx_rh_precentral ctx_rh_rostralanteriorcingulate ctx_rh_superiorparietal	TRUE	volume-weighted	lateral	10	4	CU	4.33753	3.73073	4.67895	0.775143	0.597065	0.961627	3.52412	1.48462	5.36375	2157.88	1451.8	3539.19	502.957	300.267	1009.73
meta_temporal	CUVR_r(ft_meta)	ctx_lh_entorhinal ctx_rh_entorhinal ctx_lh_parahippocampal ctx_rh_parahippocampal left_amygdala right_amygdala ctx_lh_inferiortemporal ctx_rh_inferiortemporal ctx_lh_fusiform ctx_rh_fusiform ctx_lh_middletemporal ctx_rh_middletemporal	brainstem cerebellum ctx_lh_caudalanteriorcingulate ctx_lh_parsorbitalis ctx_lh_postcentral ctx_lh_precentral ctx_lh_rostralanteriorcingulate ctx_lh_superiorparietal ctx_rh_caudalanteriorcingulate ctx_rh_caudalmiddlefrontal ctx_rh_lateralorbitofrontal ctx_rh_parsorbitalis ctx_rh_postcentral ctx_rh_posteriorcingulate ctx_rh_precentral ctx_rh_rostralanteriorcingulate ctx_rh_superiorparietal	TRUE	volume-weighted	lateral	10	5	CU	4.31576	3.69333	4.63119	0.772722	0.61005	0.954181	3.53769	1.45505	5.59726	2148.18	1446.87	3517.23	503.405	300.473	1011.01
meta_temporal	CUVR_r(ft_meta)	ctx_lh_entorhinal ctx_rh_entorhinal ctx_lh_parahippocampal ctx_rh_parahippocampal left_amygdala right_amygdala ctx_lh_inferiortemporal ctx_rh_inferiortemporal ctx_lh_fusiform ctx_rh_fusiform ctx_lh_middletemporal ctx_rh_middletemporal	brainstem cerebellum ctx_lh_caudalanteriorcingulate ctx_rh_postcentral	TRUE	average	lateral	10	1	CU	3.10686	2.6453	3.47032	0.737602	0.569613	0.928861	2.99394	1.04189	5.0634	1282.66	920.038	1911	280.354	186.68	467.342
meta_temporal	CUVR_r(ft_meta)	ctx_lh_entorhinal ctx_rh_entorhinal ctx_lh_parahippocampal ctx_rh_parahippocampal left_amygdala right_amygdala ctx_lh_inferiortemporal ctx_rh_inferiortemporal ctx_lh_fusiform ctx_rh_fusiform ctx_lh_middletemporal ctx_rh_middletemporal	brainstem cerebellum ctx_lh_caudalanteriorcingulate ctx_lh_precentral ctx_rh_postcentral	TRUE	average	lateral	10	2	CU	3.19169	2.74483	3.59617	0.708522	0.558354	0.876862	2.51653	0.52971	4.50352	1598.67	1105.59	2513.55	283.717	188.636	474.074
meta_temporal	CUVR_r(ft_meta)	ctx_lh_entorhinal ctx_rh_entorhinal ctx_lh_parahippocampal ctx_rh_parahippocampal left_amygdala right_amygdala ctx_lh_inferiortemporal ctx_rh_inferiortemporal ctx_lh_fusiform ctx_rh_fusiform ctx_lh_middletemporal ctx_rh_middletemporal	brainstem cerebellum ctx_lh_caudalanteriorcingulate	TRUE	average	lateral	10	3	CU	2.93289	2.4941	3.29634	0.812565	0.629328	1.0037	3.36518	1.27011	5.6053	1055.86	775.461	1521.17	324.105	210.713	561.441
meta_temporal	CUVR_r(ft_meta)	ctx_lh_entorhinal ctx_rh_entorhinal ctx_lh_parahippocampal ctx_rh_parahippocampal left_amygdala right_amygdala ctx_lh_inferiortemporal ctx_rh_inferiortemporal ctx_lh_fusiform ctx_rh_fusiform ctx_lh_middletemporal ctx_rh_middletemporal	brainstem cerebellum ctx_lh_caudalanteriorcingulate ctx_rh_parstriangularis ctx_rh_postcentral	TRUE	average	lateral	10	4	CU	2.80589	2.38512	3.27315	0.761866	0.606009	0.950446	2.22712	0.100936	4.38156	1534.91	1041.79	2483.28	298.656	196.157	508.878
meta_temporal	CUVR_r(ft_meta)	ctx_lh_entorhinal ctx_rh_entorhinal ctx_lh_parahippocampal ctx_rh_parahippocampal left_amygdala right_amygdala ctx_lh_inferiortemporal ctx_rh_inferiortemporal ctx_lh_fusiform ctx_rh_fusiform ctx_lh_middletemporal ctx_rh_middletemporal	brainstem cerebellum ctx_lh_caudalanteriorcingulate ctx_rh_postcentral ctx_rh_rostralmiddlefrontal	TRUE	average	lateral	10	5	CU	3.01435	2.57596	3.40125	0.757836	0.60096	0.940083	2.1033	0.106829	4.02105	1685.73	1156.66	2682.23	295.57	193.896	504.597
meta_temporal	CUVR_r(ft_meta)	ctx_lh_entorhinal ctx_rh_entorhinal ctx_lh_parahippocampal ctx_rh_parahippocampal left_amygdala right_amygdala ctx_lh_inferiortemporal ctx_rh_inferiortemporal ctx_lh_fusiform ctx_rh_fusiform ctx_lh_middletemporal ctx_rh_middletemporal	brainstem cerebellum ctx_lh_caudalanteriorcingulate ctx_lh_parsorbitalis ctx_lh_postcentral ctx_lh_precentral ctx_lh_rostralanteriorcingulate ctx_lh_superiorparietal ctx_rh_caudalanteriorcingulate ctx_rh_caudalmiddlefrontal ctx_rh_parsorbitalis ctx_rh_postcentral ctx_rh_posteriorcingulate ctx_rh_precentral ctx_rh_rostralanteriorcingulate ctx_rh_superiorparietal	FALSE	volume-weighted	lateral	10	1	CU	4.32186	3.69661	4.68359	0.779395	0.612099	0.967009	3.56377	1.53563	5.49241	2098.47	1417.3	3421.06	496.477	297.169	991.998
meta_temporal	CUVR_r(ft_meta)	ctx_lh_entorhinal ctx_rh_entorhinal ctx_lh_parahippocampal ctx_rh_parahippocampal left_amygdala right_amygdala ctx_lh_inferiortemporal ctx_rh_inferiortemporal ctx_lh_fusiform ctx_rh_fusiform ctx_lh_middletemporal ctx_rh_middletemporal	brainstem cerebellum ctx_lh_caudalanteriorcingulate ctx_lh_parsorbitalis ctx_lh_postcentral ctx_lh_precentral ctx_lh_rostralanteriorcingulate ctx_lh_superiorparietal ctx_rh_caudalanteriorcingulate ctx_rh_caudalmiddlefrontal ctx_rh_parsorbitalis ctx_rh_parstriangularis ctx_rh_postcentral ctx_rh_posteriorcingulate ctx_rh_precentral ctx_rh_rostralanteriorcingulate ctx_rh_superiorparietal	FALSE	volume-weighted	lateral	10	2	CU	4.29405	3.91127	4.69424	0.778332	0.602105	0.974891	3.55415	1.61531	5.52002	2098.27	1417.47	3419.6	497.574	297.708	994.907
meta_temporal	CUVR_r(ft_meta)	ctx_lh_entorhinal ctx_rh_entorhinal ctx_lh_parahippocampal ctx_rh_parahippocampal left_amygdala right_amygdala ctx_lh_inferiortemporal ctx_rh_inferiortemporal ctx_lh_fusiform ctx_rh_fusiform ctx_lh_middletemporal ctx_rh_middletemporal	brainstem cerebellum ctx_lh_caudalanteriorcingulate ctx_lh_parsorbitalis ctx_lh_pericalcarine ctx_lh_postcentral ctx_lh_precentral ctx_lh_rostralanteriorcingulate ctx_lh_superiorparietal ctx_rh_caudalanteriorcingulate ctx_rh_caudalmiddlefrontal ctx_rh_parsorbitalis ctx_rh_postcentral ctx_rh_posteriorcingulate ctx_rh_precentral ctx_rh_rostralanteriorcingulate ctx_rh_superiorparietal	FALSE	volume-weighted	lateral	10	3	CU	4.30079	3.65685	4.68462	0.780482	0.612906	0.969958	3.56957	1.45932	5.75934	2084.4	1409.01	3393.58	497.335	297.597	994.234
meta_temporal	CUVR_r(ft_meta)	ctx_lh_entorhinal ctx_rh_entorhinal ctx_lh_parahippocampal ctx_rh_parahippocampal left_amygdala right_amygdala ctx_lh_inferiortemporal ctx_rh_inferiortemporal ctx_lh_fusiform ctx_rh_fusiform ctx_lh_middletemporal ctx_rh_middletemporal	brainstem cerebellum ctx_lh_caudalanteriorcingulate ctx_lh_parsorbitalis ctx_lh_postcentral ctx_lh_precentral ctx_lh_rostralanteriorcingulate ctx_lh_superiorparietal ctx_lh_temporalpole ctx_rh_caudalanteriorcingulate ctx_rh_caudalmiddlefrontal ctx_rh_parsorbitalis ctx_rh_postcentral ctx_rh_posteriorcingulate ctx_rh_precentral ctx_rh_rostralanteriorcingulate ctx_rh_superiorparietal	FALSE	volume-weighted	lateral	10	4	CU	4.31206	3.71243	4.68079	0.772146	0.609989	0.964732	3.53414	1.55282	5.72009	2131.1	1435.57	3488.45	498.176	298.008	996.476
meta_temporal	CUVR_r(ft_meta)	ctx_lh_entorhinal ctx_rh_entorhinal ctx_lh_parahippocampal ctx_rh_parahippocampal left_amygdala right_amygdala ctx_lh_inferiortemporal ctx_rh_inferiortemporal ctx_lh_fusiform ctx_rh_fusiform ctx_lh_middletemporal ctx_rh_middletemporal	brainstem cerebellum ctx_lh_caudalanteriorcingulate ctx_lh_parsorbitalis ctx_lh_postcentral ctx_lh_precentral ctx_lh_rostralanteriorcingulate ctx_lh_superiorparietal ctx_lh_supramarginal ctx_rh_caudalanteriorcingulate ctx_rh_caudalmiddlefrontal ctx_rh_parsorbitalis ctx_rh_postcentral ctx_rh_posteriorcingulate ctx_rh_precentral ctx_rh_rostralanteriorcingulate ctx_rh_superiorparietal	FALSE	volume-weighted	lateral	10	5	CU	4.30063	3.90928	4.68586	0.766002	0.595419	0.962274	3.41005	1.41039	5.38061	2222.32	1487.42	3674.6	488.561	293.42	970.183
meta_temporal	CUVR_r(ft_meta)	ctx_lh_entorhinal ctx_rh_entorhinal ctx_lh_parahippocampal ctx_rh_parahippocampal left_amygdala right_amygdala ctx_lh_inferiortemporal ctx_rh_inferiortemporal ctx_lh_fusiform ctx_rh_fusiform ctx_lh_middletemporal ctx_rh_middletemporal	brainstem cerebellum ctx_lh_caudalanteriorcingulate ctx_rh_caudalanteriorcingulate ctx_rh_postcentral left_cerebellum_cortex	FALSE	average	lateral	10	1	CU	2.78169	2.38457	3.23694	0.72245	0.56429	0.892532	2.93754	0.785196	5.01585	1209.85	854.611	1843.2	280.559	186.971	467.072
meta_temporal	CUVR_r(ft_meta)	ctx_lh_entorhinal ctx_rh_entorhinal ctx_lh_parahippocampal ctx_rh_parahippocampal left_amygdala right_amygdala ctx_lh_inferiortemporal ctx_rh_inferiortemporal ctx_lh_fusiform ctx_rh_fusiform ctx_lh_middletemporal ctx_rh_middletemporal	brainstem cerebellum ctx_lh_caudalanteriorcingulate ctx_lh_parsorbitalis ctx_rh_caudalanteriorcingulate ctx_rh_postcentral left_cerebellum_cortex	FALSE	average	lateral	10	2	CU	2.68533	2.25232	3.14542	0.695578	0.548332	0.86135	2.48005	0.565089	4.69582	1331.76	924.979	2080.39	284.213	189.212	473.928
meta_temporal	CUVR_r(ft_meta)	ctx_lh_entorhinal ctx_rh_entorhinal ctx_lh_parahippocampal ctx_rh_parahippocampal left_amygdala right_amygdala ctx_lh_inferiortemporal ctx_rh_inferiortemporal ctx_lh_fusiform ctx_rh_fusiform ctx_lh_middletemporal ctx_rh_middletemporal	brainstem cerebellum ctx_lh_caudalanteriorcingulate ctx_rh_caudalanteriorcingulate ctx_rh_isthmuscingulate ctx_rh_postcentral left_cerebellum_cortex	FALSE	average	lateral	10	3	CU	2.40252	2.01471	2.76303	0.658836	0.517811	0.823034	2.46684	0.574058	4.60206	1229.1	874.995	1851.33	269.718	180.353	446.645
meta_temporal	CUVR_r(ft_meta)	ctx_lh_entorhinal ctx_rh_entorhinal ctx_lh_parahippocampal ctx_rh_parahippocampal left_amygdala right_amygdala ctx_lh_inferiortemporal ctx_rh_inferiortemporal ctx_lh_fusiform ctx_rh_fusiform ctx_lh_middletemporal ctx_rh_middletemporal	brainstem cerebellum ctx_lh_parsorbitalis ctx_rh_caudalanteriorcingulate ctx_rh_postcentral left_cerebellum_cortex	FALSE	average	lateral	10	4	CU	2.93655	2.48852	3.35978	0.721521	0.558462	0.9059	2.57594	0.54479	4.62229	1448.33	1002.6	2273.82	298.141	196.669	504.476
meta_temporal	CUVR_r(ft_meta)	ctx_lh_entorhinal ctx_rh_entorhinal ctx_lh_parahippocampal ctx_rh_parahippocampal left_amygdala right_amygdala ctx_lh_inferiortemporal ctx_rh_inferiortemporal ctx_lh_fusiform ctx_rh_fusiform ctx_lh_middletemporal ctx_rh_middletemporal	brainstem cerebellum ctx_lh_caudalanteriorcingulate ctx_lh_insula ctx_rh_caudalanteriorcingulate ctx_rh_postcentral left_cerebellum_cortex	FALSE	average	lateral	10	5	CU	3.11627	2.64595	3.50659	0.727328	0.574948	0.914439	2.81329	1.00893	4.96582	1581.57	1102.37	2457.61	275.331	183.568	458.051
meta_temporal	CUVR_r(ft_meta)	entorhinal parahippocampal amygdala inferiortemporal fusiform middletemporal	brainstem cerebellum caudalanteriorcingulate parsorbitalis postcentral posteriorcingulate precentral rostralanteriorcingulate superiorparietal	TRUE	volume-weighted	bilateral	10	1	CU	4.2987	3.88549	4.66601	0.783854	0.604099	0.979488	3.60479	1.63257	5.54654	2032.24	1379.1	3288.81	512.635	305.014	1035.56
meta_temporal	CUVR_r(ft_meta)	entorhinal parahippocampal amygdala inferiortemporal fusiform middletemporal	brainstem cerebellum caudalanteriorcingulate parsorbitalis postcentral precentral rostralanteriorcingulate superiorparietal	TRUE	volume-weighted	bilateral	10	2	CU	4.37812	3.94848	4.80544	0.791642	0.624686	0.996736	3.61273	1.59755	5.57978	2046.25	1386.42	3319.56	517.279	307.332	1047.73
meta_temporal	CUVR_r(ft_meta)	entorhinal parahippocampal amygdala inferiortemporal fusiform middletemporal	brainstem cerebellum caudalanteriorcingulate parsopercularis parsorbitalis postcentral posteriorcingulate precentral rostralanteriorcingulate superiorparietal	TRUE	volume-weighted	bilateral	10	3	CU	4.26176	3.84908	4.67014	0.782905	0.611645	0.976354	3.56087	1.60855	5.41112	2064.18	1398.45	3349.11	510.563	304.016	1029.91
meta_temporal	CUVR_r(ft_meta)	entorhinal parahippocampal amygdala inferiortemporal fusiform middletemporal	brainstem cerebellum caudalanteriorcingulate parsorbitalis postcentral posteriorcingulate precentral rostralanteriorcingulate superiorparietal supramarginal	TRUE	volume-weighted	bilateral	10	4	CU	4.27077	3.66446	4.63917	0.766781	0.585838	0.942635	3.34113	1.27009	5.38103	2264.75	1508.89	3771.89	488.518	293.27	970.852
meta_temporal	CUVR_r(ft_meta)	entorhinal parahippocampal amygdala inferiortemporal fusiform middletemporal	brainstem cerebellum caudalanteriorcingulate postcentral posteriorcingulate precentral rostralanteriorcingulate superiorparietal	TRUE	volume-weighted	bilateral	10	5	CU	4.3132	3.68752	4.67356	0.79819	0.622234	1.01512	3.6607	1.61145	5.79384	2006.77	1363.41	3241.73	514.853	305.749	1043.72
meta_temporal	CUVR_r(ft_meta)	entorhinal parahippocampal amygdala inferiortemporal fusiform middletemporal	brainstem cerebellum caudalanteriorcingulate postcentral	TRUE	average	bilateral	10	1	CU	3.48906	2.97053	3.85486	0.709844	0.547862	0.874431	2.94938	1.0068	4.94389	1568.19	1105.49	2396.24	279.577	186.634	464.192
meta_temporal	CUVR_r(ft_meta)	entorhinal parahippocampal amygdala inferiortemporal fusiform middletemporal	brainstem cerebellum caudalanteriorcingulate isthmuscingulate postcentral	TRUE	average	bilateral	10	2	CU	2.55749	2.16873	2.89602	0.651188	0.505586	0.826614	2.24097	0.30485	4.20198	1487.87	1045.71	2283.68	292	192.514	494.515
meta_temporal	CUVR_r(ft_meta)	entorhinal parahippocampal amygdala inferiortemporal fusiform middletemporal	brainstem cerebellum caudalanteriorcingulate postcentral rostralmiddlefrontal	TRUE	average	bilateral	10	3	CU	3.22566	2.75716	3.64713	0.713649	0.557043	0.874668	2.14774	0.0738586	4.3373	1909.21	1289.05	3114.1	299.873	197.081	510.427
meta_temporal	CUVR_r(ft_meta)	entorhinal parahippocampal amygdala inferiortemporal fusiform middletemporal	brainstem cerebellum caudalanteriorcingulate inferiorparietal postcentral	TRUE	average	bilateral	10	4	CU	3.00289	2.57207	3.35781	0.719557	0.560349	0.916517	1.53699	-0.268697	3.40012	2472.94	1605.08	4295.47	235.843	159.906	382.186
meta_temporal	CUVR_r(ft_meta)	entorhinal parahippocampal amygdala inferiortemporal fusiform middletemporal	brainstem cerebellum caudalanteriorcingulate parsorbitalis postcentral posteriorcingulate precentral rostralanteriorcingulate superiorparietal	FALSE	volume-weighted	bilateral	10	1	CU	4.2987	3.89355	4.69786	0.783854	0.601371	0.978046	3.60479	1.47942	5.40159	2032.24	1379.1	3288.81	512.635	305.014	1035.56
meta_temporal	CUVR_r(ft_meta)	entorhinal parahippocampal amygdala inferiortemporal fusiform middletemporal	brainstem cerebellum caudalanteriorcingulate paracentral parsorbitalis postcentral posteriorcingulate precentral rostralanteriorcingulate superiorparietal	FALSE	volume-weighted	bilateral	10	2	CU	4.34526	3.93089	4.72933	0.781532	0.604618	0.970451	3.57067	1.59271	5.56783	2090.21	1411.77	3407.42	513.208	305.192	1037.74
meta_temporal	CUVR_r(ft_meta)	entorhinal parahippocampal amygdala inferiortemporal fusiform middletemporal	brainstem cerebellum caudalanteriorcingulate parsorbitalis postcentral posteriorcingulate precentral rostralanteriorcingulate superiorparietal supramarginal	FALSE	volume-weighted	bilateral	10	3	CU	4.27077	3.6696	4.64945	0.766781	0.599738	0.963497	3.34113	1.44019	5.33717	2264.75	1508.89	3771.89	488.518	293.27	970.852
meta_temporal	CUVR_r(ft_meta)	entorhinal parahippocampal amygdala inferiortemporal fusiform middletemporal	brainstem cerebellum caudalanteriorcingulate lateralorbitofrontal parsorbitalis postcentral posteriorcingulate precentral rostralanteriorcingulate superiorparietal	FALSE	volume-weighted	bilateral	10	4	CU	4.27064	3.84878	4.711	0.771865	0.593744	0.973522	3.54668	1.5876	5.47871	2114.7	1428.96	3444.88	524.892	310.897	1069.23
meta_temporal	CUVR_r(ft_meta)	entorhinal parahippocampal amygdala inferiortemporal fusiform middletemporal	brainstem cerebellum caudalanteriorcingulate lateraloccipital parsorbitalis postcentral posteriorcingulate precentral rostralanteriorcingulate superiorparietal	FALSE	volume-weighted	bilateral	10	5	CU	3.72427	3.12968	4.12871	0.767258	0.589206	0.96015	3.44428	1.39198	5.38043	1883.71	1272.93	3068.4	522.995	309.716	1065.73
meta_temporal	CUVR_r(ft_meta)	entorhinal parahippocampal amygdala inferiortemporal fusiform middletemporal	brainstem caudalanteriorcingulate postcentral cerebellum_cortex	FALSE	average	bilateral	10	1	CU	3.48687	2.96877	3.82875	0.718635	0.554318	0.888863	2.89723	0.939669	4.80634	1604.17	1125.33	2468.99	276.929	185.072	458.991
meta_temporal	CUVR_r(ft_meta)	entorhinal parahippocampal amygdala inferiortemporal fusiform middletemporal	brainstem caudalanteriorcingulate postcentral precentral cerebellum_cortex	FALSE	average	bilateral	10	2	CU	3.76725	3.1996	4.08888	0.722543	0.562323	0.894199	2.56404	0.782086	4.61993	2039.48	1394.72	3261.67	274.416	183.304	455.17
meta_temporal	CUVR_r(ft_meta)	entorhinal parahippocampal amygdala inferiortemporal fusiform middletemporal	brainstem caudalanteriorcingulate postcentral	FALSE	average	bilateral	10	3	CU	3.42089	2.92477	3.88073	0.734415	0.553574	0.919657	2.5588	0.56464	4.68516	1685.77	1158.83	2674.78	279.247	185.517	467.195
meta_temporal	CUVR_r(ft_meta)	entorhinal parahippocampal amygdala inferiortemporal fusiform middletemporal	brainstem caudalanteriorcingulate postcentral rostralanteriorcingulate temporalpole cerebellum_cortex	FALSE	average	bilateral	10	4	CU	3.29969	2.77294	3.6348	0.705231	0.550242	0.902103	1.91849	-0.0678826	3.86319	2500.02	1646.69	4240.3	276.698	184.516	460.178
meta_temporal	CUVR_r(ft_meta)	entorhinal parahippocampal amygdala inferiortemporal fusiform middletemporal	brainstem caudalanteriorcingulate postcentral precuneus cerebellum_cortex	FALSE	average	bilateral	10	5	CU	3.10255	2.65295	3.41832	0.744864	0.585606	0.924919	2.00167	0.0286574	4.15144	2031.72	1374.28	3304.54	270.45	179.865	451.707

## Sheet: Exp3_validation
Literature
numerator	denominator	regs_numerator	regs_denominator	priors	SUV	laterality	biomarker	top_n	SSE_target_group	eRep_CI_A	eRep_CI_A_low	eRep_CI_A_high	eSiz.18m_CI_A	eSiz.18m_CI_A_low	eSiz.18m_CI_A_high
braak1	inferior_cerebellar_gray_matter	ctx_lh_entorhinal ctx_rh_entorhinal	inferior_cerebgm	NA	volume-weighted	bilateral	literature	NA	NA	3.51739	2.54148	4.23835	2855.33	1294.65	10769.3
braak1	cerebellum	ctx_lh_entorhinal ctx_rh_entorhinal	cerebellum	NA	volume-weighted	bilateral	literature	NA	NA	3.22251	2.30186	4.04776	3013.47	1294.1	13411.4
braak2	inferior_cerebellar_gray_matter	left_hippocampus right_hippocampus	inferior_cerebgm	NA	volume-weighted	bilateral	literature	NA	NA	2.53435	1.88396	3.32534	6555.6	1938.22	253209
braak2	cerebellum	left_hippocampus right_hippocampus	cerebellum	NA	volume-weighted	bilateral	literature	NA	NA	2.28919	1.65775	3.07914	7112.36	1958.2	801612
braak3	inferior_cerebellar_gray_matter	ctx_lh_parahippocampal ctx_rh_parahippocampal ctx_lh_fusiform ctx_rh_fusiform left_amygdala right_amygdala ctx_lh_lingual ctx_rh_lingual	inferior_cerebgm	NA	volume-weighted	bilateral	literature	NA	NA	1.92994	1.42357	2.48218	699.658	395.107	1561.95
braak3	cerebellum	ctx_lh_parahippocampal ctx_rh_parahippocampal ctx_lh_fusiform ctx_rh_fusiform left_amygdala right_amygdala ctx_lh_lingual ctx_rh_lingual	cerebellum	NA	volume-weighted	bilateral	literature	NA	NA	1.73663	1.28602	2.18581	654.043	371.779	1441.27
braak4	inferior_cerebellar_gray_matter	ctx_lh_middletemporal ctx_rh_middletemporal ctx_lh_caudalanteriorcingulate ctx_rh_caudalanteriorcingulate ctx_lh_rostralanteriorcingulate ctx_rh_rostralanteriorcingulate ctx_lh_posteriorcingulate ctx_rh_posteriorcingulate ctx_lh_isthmuscingulate ctx_rh_isthmuscingulate ctx_lh_insula ctx_rh_insula ctx_lh_inferiortemporal ctx_rh_inferiortemporal ctx_lh_temporalpole ctx_rh_temporalpole	inferior_cerebgm	NA	volume-weighted	bilateral	literature	NA	NA	2.31091	1.69911	3.03058	695.403	407.333	1446.35
braak4	cerebellum	ctx_lh_middletemporal ctx_rh_middletemporal ctx_lh_caudalanteriorcingulate ctx_rh_caudalanteriorcingulate ctx_lh_rostralanteriorcingulate ctx_rh_rostralanteriorcingulate ctx_lh_posteriorcingulate ctx_rh_posteriorcingulate ctx_lh_isthmuscingulate ctx_rh_isthmuscingulate ctx_lh_insula ctx_rh_insula ctx_lh_inferiortemporal ctx_rh_inferiortemporal ctx_lh_temporalpole ctx_rh_temporalpole	cerebellum	NA	volume-weighted	bilateral	literature	NA	NA	2.05273	1.57048	2.70966	651.003	381.236	1354.6
meta_temporal	inferior_cerebellar_gray_matter	ctx_lh_entorhinal ctx_rh_entorhinal ctx_lh_parahippocampal ctx_rh_parahippocampal left_amygdala right_amygdala ctx_lh_inferiortemporal ctx_rh_inferiortemporal ctx_lh_fusiform ctx_rh_fusiform ctx_lh_middletemporal ctx_rh_middletemporal	inferior_cerebgm	NA	volume-weighted	bilateral	literature	NA	NA	2.36281	1.75087	3.0775	717.71	410.385	1563.38
meta_temporal	cerebellum	ctx_lh_entorhinal ctx_rh_entorhinal ctx_lh_parahippocampal ctx_rh_parahippocampal left_amygdala right_amygdala ctx_lh_inferiortemporal ctx_rh_inferiortemporal ctx_lh_fusiform ctx_rh_fusiform ctx_lh_middletemporal ctx_rh_middletemporal	cerebellum	NA	volume-weighted	bilateral	literature	NA	NA	2.16223	1.59664	2.84238	689.922	393.765	1508.3
mesial_temporal	inferior_cerebellar_gray_matter	ctx_lh_entorhinal ctx_rh_entorhinal ctx_lh_parahippocampal ctx_rh_parahippocampal left_hippocampus right_hippocampus left_amygdala right_amygdala	inferior_cerebgm	NA	volume-weighted	bilateral	literature	NA	NA	2.27765	1.65291	3.02011	2122.96	951.811	8274.14
mesial_temporal	cerebellum	ctx_lh_entorhinal ctx_rh_entorhinal ctx_lh_parahippocampal ctx_rh_parahippocampal left_hippocampus right_hippocampus left_amygdala right_amygdala	cerebellum	NA	volume-weighted	bilateral	literature	NA	NA	2.01869	1.49761	2.70193	2112.74	921.121	8962.78
temporoparietal	inferior_cerebellar_gray_matter	ctx_lh_inferiortemporal ctx_rh_inferiortemporal ctx_lh_middletemporal ctx_rh_middletemporal ctx_lh_fusiform ctx_rh_fusiform ctx_lh_supramarginal ctx_rh_supramarginal ctx_lh_inferiorparietal ctx_rh_inferiorparietal ctx_lh_posteriorcingulate ctx_rh_posteriorcingulate ctx_lh_precuneus ctx_rh_precuneus ctx_lh_superiorparietal ctx_rh_superiorparietal ctx_lh_inferiorparietal ctx_rh_inferiorparietal ctx…	inferior_cerebgm	NA	volume-weighted	bilateral	literature	NA	NA	2.31142	1.74044	2.98841	734.123	413.19	1649.81
temporoparietal	cerebellum	ctx_lh_inferiortemporal ctx_rh_inferiortemporal ctx_lh_middletemporal ctx_rh_middletemporal ctx_lh_fusiform ctx_rh_fusiform ctx_lh_supramarginal ctx_rh_supramarginal ctx_lh_inferiorparietal ctx_rh_inferiorparietal ctx_lh_posteriorcingulate ctx_rh_posteriorcingulate ctx_lh_precuneus ctx_rh_precuneus ctx_lh_superiorparietal ctx_rh_superiorparietal ctx_lh_inferiorparietal ctx_rh_inferiorparietal ctx…	cerebellum	NA	volume-weighted	bilateral	literature	NA	NA	2.12306	1.59539	2.80121	705.312	396.705	1587.21
rest	inferior_cerebellar_gray_matter	ctx_lh_superiorfrontal ctx_rh_superiorfrontal ctx_lh_rostralmiddlefrontal ctx_rh_rostralmiddlefrontal ctx_lh_parsopercularis ctx_rh_parsopercularis ctx_lh_parstriangularis ctx_rh_parstriangularis ctx_lh_lateralorbitofrontal ctx_rh_lateralorbitofrontal ctx_lh_medialorbitofrontal ctx_rh_medialorbitofrontal ctx_lh_medialorbitofrontal ctx_rh_medialorbitofrontal ctx_lh_superiortemporal ctx_rh_superior…	inferior_cerebgm	NA	volume-weighted	bilateral	literature	NA	NA	2.22516	1.64096	2.96903	882.257	482.374	2103.7
rest	cerebellum	ctx_lh_superiorfrontal ctx_rh_superiorfrontal ctx_lh_rostralmiddlefrontal ctx_rh_rostralmiddlefrontal ctx_lh_parsopercularis ctx_rh_parsopercularis ctx_lh_parstriangularis ctx_rh_parstriangularis ctx_lh_lateralorbitofrontal ctx_rh_lateralorbitofrontal ctx_lh_medialorbitofrontal ctx_rh_medialorbitofrontal ctx_lh_medialorbitofrontal ctx_rh_medialorbitofrontal ctx_lh_superiortemporal ctx_rh_superior…	cerebellum	NA	volume-weighted	bilateral	literature	NA	NA	1.96527	1.43204	2.64551	817.694	448.849	1933.73
braak1	inferior_cerebellar_gray_matter	ctx_lh_entorhinal ctx_rh_entorhinal	inferior_cerebgm	NA	average	bilateral	literature	NA	NA	3.53794	2.58209	4.25313	3027.11	1342.87	12176.6
braak1	cerebellum	ctx_lh_entorhinal ctx_rh_entorhinal	cerebellum	NA	average	bilateral	literature	NA	NA	3.23042	2.36671	4.09291	3210.97	1342.48	15616.6
braak2	inferior_cerebellar_gray_matter	left_hippocampus right_hippocampus	inferior_cerebgm	NA	average	bilateral	literature	NA	NA	2.53638	1.84209	3.31509	6762.09	1970.07	311546
braak2	cerebellum	left_hippocampus right_hippocampus	cerebellum	NA	average	bilateral	literature	NA	NA	2.28881	1.68039	3.04612	7351.68	1990.42	1.20395e+06
braak3	inferior_cerebellar_gray_matter	ctx_lh_parahippocampal ctx_rh_parahippocampal ctx_lh_fusiform ctx_rh_fusiform left_amygdala right_amygdala ctx_lh_lingual ctx_rh_lingual	inferior_cerebgm	NA	average	bilateral	literature	NA	NA	1.92189	1.44389	2.50894	767.158	431.869	1723.37
braak3	cerebellum	ctx_lh_parahippocampal ctx_rh_parahippocampal ctx_lh_fusiform ctx_rh_fusiform left_amygdala right_amygdala ctx_lh_lingual ctx_rh_lingual	cerebellum	NA	average	bilateral	literature	NA	NA	1.70675	1.2769	2.26202	717.617	405.067	1603.46
braak4	inferior_cerebellar_gray_matter	ctx_lh_middletemporal ctx_rh_middletemporal ctx_lh_caudalanteriorcingulate ctx_rh_caudalanteriorcingulate ctx_lh_rostralanteriorcingulate ctx_rh_rostralanteriorcingulate ctx_lh_posteriorcingulate ctx_rh_posteriorcingulate ctx_lh_isthmuscingulate ctx_rh_isthmuscingulate ctx_lh_insula ctx_rh_insula ctx_lh_inferiortemporal ctx_rh_inferiortemporal ctx_lh_temporalpole ctx_rh_temporalpole	inferior_cerebgm	NA	average	bilateral	literature	NA	NA	2.29999	1.67596	3.07266	705.75	414.88	1457.99
braak4	cerebellum	ctx_lh_middletemporal ctx_rh_middletemporal ctx_lh_caudalanteriorcingulate ctx_rh_caudalanteriorcingulate ctx_lh_rostralanteriorcingulate ctx_rh_rostralanteriorcingulate ctx_lh_posteriorcingulate ctx_rh_posteriorcingulate ctx_lh_isthmuscingulate ctx_rh_isthmuscingulate ctx_lh_insula ctx_rh_insula ctx_lh_inferiortemporal ctx_rh_inferiortemporal ctx_lh_temporalpole ctx_rh_temporalpole	cerebellum	NA	average	bilateral	literature	NA	NA	2.05669	1.5534	2.74918	653.138	385.762	1337.5
meta_temporal	inferior_cerebellar_gray_matter	ctx_lh_entorhinal ctx_rh_entorhinal ctx_lh_parahippocampal ctx_rh_parahippocampal left_amygdala right_amygdala ctx_lh_inferiortemporal ctx_rh_inferiortemporal ctx_lh_fusiform ctx_rh_fusiform ctx_lh_middletemporal ctx_rh_middletemporal	inferior_cerebgm	NA	average	bilateral	literature	NA	NA	2.36196	1.76332	3.17582	877.97	490.106	2005.97
meta_temporal	cerebellum	ctx_lh_entorhinal ctx_rh_entorhinal ctx_lh_parahippocampal ctx_rh_parahippocampal left_amygdala right_amygdala ctx_lh_inferiortemporal ctx_rh_inferiortemporal ctx_lh_fusiform ctx_rh_fusiform ctx_lh_middletemporal ctx_rh_middletemporal	cerebellum	NA	average	bilateral	literature	NA	NA	2.14446	1.59419	2.8241	847.054	469.918	1959.94
mesial_temporal	inferior_cerebellar_gray_matter	ctx_lh_entorhinal ctx_rh_entorhinal ctx_lh_parahippocampal ctx_rh_parahippocampal left_hippocampus right_hippocampus left_amygdala right_amygdala	inferior_cerebgm	NA	average	bilateral	literature	NA	NA	2.35645	1.76059	3.07025	1930.08	897.518	6779.8
mesial_temporal	cerebellum	ctx_lh_entorhinal ctx_rh_entorhinal ctx_lh_parahippocampal ctx_rh_parahippocampal left_hippocampus right_hippocampus left_amygdala right_amygdala	cerebellum	NA	average	bilateral	literature	NA	NA	2.09149	1.55576	2.81164	1924.21	869.651	7325.6
temporoparietal	inferior_cerebellar_gray_matter	ctx_lh_inferiortemporal ctx_rh_inferiortemporal ctx_lh_middletemporal ctx_rh_middletemporal ctx_lh_fusiform ctx_rh_fusiform ctx_lh_supramarginal ctx_rh_supramarginal ctx_lh_inferiorparietal ctx_rh_inferiorparietal ctx_lh_posteriorcingulate ctx_rh_posteriorcingulate ctx_lh_precuneus ctx_rh_precuneus ctx_lh_superiorparietal ctx_rh_superiorparietal ctx_lh_inferiorparietal ctx_rh_inferiorparietal ctx…	inferior_cerebgm	NA	average	bilateral	literature	NA	NA	2.36347	1.76878	3.05251	781.794	433.569	1810.18
temporoparietal	cerebellum	ctx_lh_inferiortemporal ctx_rh_inferiortemporal ctx_lh_middletemporal ctx_rh_middletemporal ctx_lh_fusiform ctx_rh_fusiform ctx_lh_supramarginal ctx_rh_supramarginal ctx_lh_inferiorparietal ctx_rh_inferiorparietal ctx_lh_posteriorcingulate ctx_rh_posteriorcingulate ctx_lh_precuneus ctx_rh_precuneus ctx_lh_superiorparietal ctx_rh_superiorparietal ctx_lh_inferiorparietal ctx_rh_inferiorparietal ctx…	cerebellum	NA	average	bilateral	literature	NA	NA	2.19559	1.67892	2.86952	754.669	418.474	1747.81
DDS	inferior_cerebellar_gray_matter			NA	average	bilateral	literature	NA	NA	2.08009	1.52413	2.77154	416.749	270.763	722.717
rest	inferior_cerebellar_gray_matter	ctx_lh_superiorfrontal ctx_rh_superiorfrontal ctx_lh_rostralmiddlefrontal ctx_rh_rostralmiddlefrontal ctx_lh_parsopercularis ctx_rh_parsopercularis ctx_lh_parstriangularis ctx_rh_parstriangularis ctx_lh_lateralorbitofrontal ctx_rh_lateralorbitofrontal ctx_lh_medialorbitofrontal ctx_rh_medialorbitofrontal ctx_lh_medialorbitofrontal ctx_rh_medialorbitofrontal ctx_lh_superiortemporal ctx_rh_superior…	inferior_cerebgm	NA	average	bilateral	literature	NA	NA	2.19865	1.65879	3.00806	946.197	510.969	2315.82
rest	cerebellum	ctx_lh_superiorfrontal ctx_rh_superiorfrontal ctx_lh_rostralmiddlefrontal ctx_rh_rostralmiddlefrontal ctx_lh_parsopercularis ctx_rh_parsopercularis ctx_lh_parstriangularis ctx_rh_parstriangularis ctx_lh_lateralorbitofrontal ctx_rh_lateralorbitofrontal ctx_lh_medialorbitofrontal ctx_rh_medialorbitofrontal ctx_lh_medialorbitofrontal ctx_rh_medialorbitofrontal ctx_lh_superiortemporal ctx_rh_superior…	cerebellum	NA	average	bilateral	literature	NA	NA	1.94409	1.44869	2.54788	880.588	476.866	2142.51
BioDisCVR
numerator	denominator	regs_numerator	regs_denominator	priors	SUV	laterality	biomarker	top_n	SSE_target_group	eRep_CI_A	eRep_CI_A_low	eRep_CI_A_high	eSiz.18m_CI_A	eSiz.18m_CI_A_low	eSiz.18m_CI_A_high
CUVR_t	CUVR_r	ctx_lh_cuneus ctx_lh_inferiortemporal ctx_lh_temporalpole ctx_rh_superiortemporal ctx_rh_temporalpole right_amygdala	brainstem cerebellum ctx_lh_caudalanteriorcingulate ctx_lh_insula ctx_lh_isthmuscingulate ctx_lh_lateralorbitofrontal ctx_lh_middletemporal ctx_lh_parsorbitalis ctx_lh_parstriangularis ctx_lh_precentral ctx_lh_rostralanteriorcingulate ctx_lh_superiortemporal ctx_rh_caudalanteriorcingulate ctx_rh_cuneus ctx_rh_isthmuscingulate ctx_rh_lateralorbitofrontal ctx_rh_lingual ctx_rh_medialorbitofrontal c…	TRUE	volume-weighted	lateral	50	1	CI	0.965048	0.715051	1.26067	600.794	350.306	1260.45
CUVR_t	CUVR_r	ctx_lh_cuneus ctx_lh_inferiortemporal ctx_lh_temporalpole ctx_rh_superiortemporal ctx_rh_temporalpole right_amygdala	brainstem cerebellum ctx_lh_caudalanteriorcingulate ctx_lh_insula ctx_lh_isthmuscingulate ctx_lh_lateralorbitofrontal ctx_lh_middletemporal ctx_lh_parsorbitalis ctx_lh_precentral ctx_lh_rostralanteriorcingulate ctx_lh_superiortemporal ctx_rh_caudalanteriorcingulate ctx_rh_cuneus ctx_rh_isthmuscingulate ctx_rh_lateralorbitofrontal ctx_rh_lingual ctx_rh_medialorbitofrontal ctx_rh_middletemporal ctx…	TRUE	volume-weighted	lateral	50	2	CI	0.974057	0.722337	1.28568	584.973	344.184	1206.5
CUVR_t	CUVR_r	ctx_lh_cuneus ctx_lh_inferiortemporal ctx_lh_temporalpole ctx_rh_superiortemporal ctx_rh_temporalpole right_amygdala	brainstem cerebellum ctx_lh_caudalanteriorcingulate ctx_lh_insula ctx_lh_isthmuscingulate ctx_lh_lateralorbitofrontal ctx_lh_middletemporal ctx_lh_parstriangularis ctx_lh_precentral ctx_lh_rostralanteriorcingulate ctx_lh_superiortemporal ctx_rh_caudalanteriorcingulate ctx_rh_cuneus ctx_rh_isthmuscingulate ctx_rh_lateralorbitofrontal ctx_rh_lingual ctx_rh_medialorbitofrontal ctx_rh_middletemporal …	TRUE	volume-weighted	lateral	50	3	CI	0.984582	0.722899	1.2721	587.025	345.414	1210.58
CUVR_t	CUVR_r	ctx_lh_inferiortemporal ctx_lh_insula ctx_lh_lingual ctx_lh_medialorbitofrontal ctx_lh_parsopercularis ctx_lh_superiorfrontal ctx_lh_superiorparietal ctx_lh_temporalpole ctx_rh_fusiform ctx_rh_inferiortemporal ctx_rh_insula ctx_rh_medialorbitofrontal ctx_rh_parsorbitalis ctx_rh_parstriangularis ctx_rh_pericalcarine ctx_rh_precuneus ctx_rh_rostralmiddlefrontal ctx_rh_superiorfrontal ctx_rh_superio…	brainstem cerebellum ctx_lh_caudalanteriorcingulate ctx_lh_lateralorbitofrontal ctx_lh_parsorbitalis ctx_lh_rostralanteriorcingulate ctx_rh_caudalanteriorcingulate ctx_rh_lateraloccipital ctx_rh_rostralanteriorcingulate ctx_rh_transversetemporal	TRUE	average	lateral	50	1	CI	0.633928	0.474466	0.818492	512.904	306.714	1026.57
CUVR_t	CUVR_r	ctx_lh_inferiortemporal ctx_lh_lingual ctx_lh_medialorbitofrontal ctx_lh_parsopercularis ctx_lh_superiorfrontal ctx_lh_superiorparietal ctx_lh_temporalpole ctx_rh_fusiform ctx_rh_inferiortemporal ctx_rh_insula ctx_rh_medialorbitofrontal ctx_rh_parsorbitalis ctx_rh_parstriangularis ctx_rh_pericalcarine ctx_rh_precuneus ctx_rh_rostralmiddlefrontal ctx_rh_superiorfrontal ctx_rh_superiortemporal ctx_…	brainstem cerebellum ctx_lh_caudalanteriorcingulate ctx_lh_lateralorbitofrontal ctx_lh_parsorbitalis ctx_lh_rostralanteriorcingulate ctx_rh_caudalanteriorcingulate ctx_rh_lateraloccipital ctx_rh_rostralanteriorcingulate ctx_rh_transversetemporal	TRUE	average	lateral	50	2	CI	0.65434	0.503265	0.837543	512.496	306.402	1026.18
CUVR_t	CUVR_r	ctx_lh_inferiortemporal ctx_lh_insula ctx_lh_lingual ctx_lh_medialorbitofrontal ctx_lh_parsopercularis ctx_lh_superiorfrontal ctx_lh_superiorparietal ctx_rh_fusiform ctx_rh_inferiortemporal ctx_rh_insula ctx_rh_medialorbitofrontal ctx_rh_parsorbitalis ctx_rh_parstriangularis ctx_rh_pericalcarine ctx_rh_precuneus ctx_rh_rostralmiddlefrontal ctx_rh_superiorfrontal ctx_rh_superiortemporal ctx_rh_tem…	brainstem cerebellum ctx_lh_caudalanteriorcingulate ctx_lh_lateralorbitofrontal ctx_lh_parsorbitalis ctx_lh_rostralanteriorcingulate ctx_rh_caudalanteriorcingulate ctx_rh_lateraloccipital ctx_rh_rostralanteriorcingulate ctx_rh_transversetemporal	TRUE	average	lateral	50	3	CI	0.629415	0.481355	0.807171	521.797	310.78	1052.11
CUVR_t	CUVR_r	ctx_lh_cuneus ctx_lh_inferiortemporal ctx_lh_insula ctx_lh_medialorbitofrontal ctx_lh_paracentral ctx_lh_parsopercularis ctx_lh_posteriorcingulate ctx_lh_temporalpole ctx_rh_entorhinal ctx_rh_insula ctx_rh_isthmuscingulate ctx_rh_parstriangularis ctx_rh_superiortemporal ctx_rh_temporalpole right_amygdala	brainstem ctx_lh_caudalanteriorcingulate ctx_lh_entorhinal ctx_lh_lateralorbitofrontal ctx_lh_parahippocampal ctx_lh_parstriangularis ctx_lh_rostralanteriorcingulate ctx_lh_superiortemporal ctx_rh_caudalanteriorcingulate ctx_rh_parahippocampal ctx_rh_pericalcarine ctx_rh_postcentral ctx_rh_posteriorcingulate ctx_rh_rostralanteriorcingulate ctx_rh_transversetemporal left_amygdala	FALSE	volume-weighted	lateral	50	1	CI	0.522946	0.390838	0.692605	999.437	528.925	2555.4
CUVR_t	CUVR_r	ctx_lh_cuneus ctx_lh_inferiortemporal ctx_lh_insula ctx_lh_medialorbitofrontal ctx_lh_paracentral ctx_lh_parsopercularis ctx_lh_posteriorcingulate ctx_lh_temporalpole ctx_rh_entorhinal ctx_rh_insula ctx_rh_isthmuscingulate ctx_rh_parstriangularis ctx_rh_superiortemporal ctx_rh_temporalpole right_amygdala	brainstem ctx_lh_caudalanteriorcingulate ctx_lh_entorhinal ctx_lh_lateralorbitofrontal ctx_lh_parahippocampal ctx_lh_parstriangularis ctx_lh_rostralanteriorcingulate ctx_lh_superiortemporal ctx_rh_caudalanteriorcingulate ctx_rh_parahippocampal ctx_rh_postcentral ctx_rh_posteriorcingulate ctx_rh_rostralanteriorcingulate ctx_rh_transversetemporal left_amygdala	FALSE	volume-weighted	lateral	50	2	CI	0.521789	0.387599	0.682283	1107.96	567.887	3045.04
CUVR_t	CUVR_r	ctx_lh_cuneus ctx_lh_inferiortemporal ctx_lh_insula ctx_lh_medialorbitofrontal ctx_lh_paracentral ctx_lh_parsopercularis ctx_lh_posteriorcingulate ctx_lh_temporalpole ctx_rh_entorhinal ctx_rh_insula ctx_rh_isthmuscingulate ctx_rh_parstriangularis ctx_rh_superiortemporal ctx_rh_temporalpole right_amygdala	brainstem ctx_lh_caudalanteriorcingulate ctx_lh_entorhinal ctx_lh_lateralorbitofrontal ctx_lh_parahippocampal ctx_lh_parstriangularis ctx_lh_rostralanteriorcingulate ctx_lh_superiortemporal ctx_rh_caudalanteriorcingulate ctx_rh_parahippocampal ctx_rh_pericalcarine ctx_rh_postcentral ctx_rh_posteriorcingulate ctx_rh_rostralanteriorcingulate left_amygdala	FALSE	volume-weighted	lateral	50	3	CI	0.528685	0.398934	0.703659	1039.32	545.05	2711.42
CUVR_t	CUVR_r	ctx_lh_inferiortemporal ctx_lh_medialorbitofrontal ctx_lh_posteriorcingulate ctx_lh_superiorfrontal ctx_rh_inferiortemporal ctx_rh_insula ctx_rh_medialorbitofrontal ctx_rh_superiortemporal ctx_rh_temporalpole	brainstem cerebellum ctx_lh_caudalanteriorcingulate ctx_lh_lateralorbitofrontal ctx_lh_rostralanteriorcingulate ctx_rh_caudalanteriorcingulate ctx_rh_parahippocampal ctx_rh_rostralanteriorcingulate	FALSE	average	lateral	50	1	CI	0.901908	0.700365	1.1878	545.026	324.504	1099.64
CUVR_t	CUVR_r	ctx_lh_inferiortemporal ctx_lh_medialorbitofrontal ctx_lh_parsopercularis ctx_lh_posteriorcingulate ctx_lh_superiorfrontal ctx_rh_inferiortemporal ctx_rh_insula ctx_rh_medialorbitofrontal ctx_rh_superiortemporal ctx_rh_temporalpole	brainstem cerebellum ctx_lh_caudalanteriorcingulate ctx_lh_lateralorbitofrontal ctx_lh_rostralanteriorcingulate ctx_rh_caudalanteriorcingulate ctx_rh_parahippocampal ctx_rh_rostralanteriorcingulate	FALSE	average	lateral	50	2	CI	0.88712	0.65655	1.15394	551.864	327.9	1117.66
CUVR_t	CUVR_r	ctx_lh_inferiortemporal ctx_lh_medialorbitofrontal ctx_lh_pericalcarine ctx_lh_posteriorcingulate ctx_lh_superiorfrontal ctx_rh_inferiortemporal ctx_rh_insula ctx_rh_medialorbitofrontal ctx_rh_superiortemporal ctx_rh_temporalpole	brainstem cerebellum ctx_lh_caudalanteriorcingulate ctx_lh_lateralorbitofrontal ctx_lh_rostralanteriorcingulate ctx_rh_caudalanteriorcingulate ctx_rh_parahippocampal ctx_rh_rostralanteriorcingulate	FALSE	average	lateral	50	3	CI	0.871733	0.658473	1.11389	544.552	325.303	1091.98
CUVR_t	CUVR_r	inferiortemporal superiortemporal temporalpole	brainstem cerebellum caudalanteriorcingulate isthmuscingulate lateralorbitofrontal middletemporal parstriangularis postcentral posteriorcingulate rostralanteriorcingulate	TRUE	volume-weighted	bilateral	50	1	CI	1.16975	0.876903	1.51783	629.631	360.45	1368.34
CUVR_t	CUVR_r	inferiortemporal superiortemporal temporalpole	brainstem cerebellum caudalanteriorcingulate isthmuscingulate lateralorbitofrontal middletemporal postcentral posteriorcingulate rostralanteriorcingulate	TRUE	volume-weighted	bilateral	50	2	CI	1.19417	0.898791	1.52654	598.107	347.734	1261.71
CUVR_t	CUVR_r	inferiortemporal superiortemporal temporalpole	brainstem cerebellum caudalanteriorcingulate isthmuscingulate lateralorbitofrontal medialorbitofrontal middletemporal parstriangularis postcentral posteriorcingulate rostralanteriorcingulate	TRUE	volume-weighted	bilateral	50	3	CI	1.16633	0.86432	1.50431	647.073	367.773	1426.26
CUVR_t	CUVR_r	inferiortemporal insula medialorbitofrontal precentral superiorfrontal temporalpole	brainstem cerebellum caudalanteriorcingulate lateralorbitofrontal rostralanteriorcingulate	TRUE	average	bilateral	50	1	CI	0.697278	0.528587	0.908655	333.696	216.763	578.865
CUVR_t	CUVR_r	inferiortemporal medialorbitofrontal precentral superiorfrontal temporalpole	brainstem cerebellum caudalanteriorcingulate lateralorbitofrontal rostralanteriorcingulate	TRUE	average	bilateral	50	2	CI	0.758813	0.571858	0.985892	339.852	219.813	593.719
CUVR_t	CUVR_r	inferiortemporal insula medialorbitofrontal precentral superiorfrontal temporalpole	brainstem cerebellum caudalanteriorcingulate lateralorbitofrontal	TRUE	average	bilateral	50	3	CI	0.74447	0.567908	0.957144	346.063	223.302	606.925
CUVR_t	CUVR_r	entorhinal inferiortemporal insula medialorbitofrontal precuneus superiortemporal temporalpole amygdala	caudalanteriorcingulate parahippocampal rostralanteriorcingulate transversetemporal	FALSE	volume-weighted	bilateral	50	1	CI	0.895307	0.680548	1.17175	1034.36	518.646	2993.82
CUVR_t	CUVR_r	entorhinal inferiortemporal insula medialorbitofrontal precuneus superiortemporal temporalpole	caudalanteriorcingulate parahippocampal rostralanteriorcingulate transversetemporal	FALSE	volume-weighted	bilateral	50	2	CI	0.900015	0.668873	1.16229	1010.44	509.049	2891.83
CUVR_t	CUVR_r	entorhinal inferiortemporal insula medialorbitofrontal pericalcarine precuneus superiortemporal temporalpole amygdala	caudalanteriorcingulate parahippocampal rostralanteriorcingulate transversetemporal	FALSE	volume-weighted	bilateral	50	3	CI	0.881208	0.664768	1.12921	1106.46	549.572	3276.85
CUVR_t	CUVR_r	inferiortemporal insula medialorbitofrontal middletemporal superiorfrontal temporalpole amygdala	brainstem cerebellum caudalanteriorcingulate parahippocampal rostralanteriorcingulate	FALSE	average	bilateral	50	1	CI	0.857102	0.631321	1.12119	382.837	246.236	675.006
CUVR_t	CUVR_r	inferiortemporal medialorbitofrontal middletemporal superiorfrontal temporalpole amygdala	brainstem cerebellum caudalanteriorcingulate parahippocampal rostralanteriorcingulate	FALSE	average	bilateral	50	2	CI	0.933742	0.694014	1.20645	397.451	253.947	708.542
CUVR_t	CUVR_r	inferiortemporal insula medialorbitofrontal middletemporal posteriorcingulate superiorfrontal temporalpole amygdala	brainstem cerebellum caudalanteriorcingulate parahippocampal rostralanteriorcingulate	FALSE	average	bilateral	50	3	CI	0.957644	0.723389	1.23638	458.524	284.679	858.368

## Sheet: Random.seeds_top.n
Experiment 1
numerator	denominator	regs_numerator	regs_denominator	priors	SUV	laterality	biomarker	top_n	SSE_target_group	seed	eRep_CI_A	eRep_CI_A_low	eRep_CI_A_high	eRep_CU_A	eRep_CU_A_low	eRep_CU_A_high	eSep_A	eSep_A_low	eSep_A_high	eSiz.18m_CI_A	eSiz.18m_CI_A_low	eSiz.18m_CI_A_high	eSiz.54m_CU_A	eSiz.54m_CU_A_low	eSiz.54m_CU_A_high	fitness
CUVR_t	CUVR_r	caudalmiddlefrontal entorhinal frontalpole isthmuscingulate lateralorbitofrontal pericalcarine precuneus superiorfrontal superiortemporal transversetemporal amygdala	brainstem hemiwm cc_posterior caudalanteriorcingulate cuneus insula rostralanteriorcingulate superiorparietal	TRUE	average	bilateral	50	1	CU	42	0.898429	0.769467	1.05873	0.861354	0.671475	0.960726	3.29538	1.32861	5.43131	651.404	492.176	902.538	114.508	83.2121	167.456	0.000251323
CUVR_t	CUVR_r	caudalmiddlefrontal entorhinal frontalpole isthmuscingulate lateralorbitofrontal precuneus superiorfrontal superiortemporal transversetemporal amygdala	brainstem hemiwm cc_posterior caudalanteriorcingulate cuneus insula rostralanteriorcingulate superiorparietal	TRUE	average	bilateral	50	2	CU	42	1.00505	0.842846	1.19056	0.873	0.690377	0.990614	3.14254	1.1859	5.13937	720.35	535.241	1021.16	117.326	85.2431	171.626	0.000228292
CUVR_t	CUVR_r	caudalmiddlefrontal entorhinal frontalpole isthmuscingulate lateralorbitofrontal pericalcarine precuneus superiorfrontal superiortemporal transversetemporal amygdala	brainstem hemiwm cc_posterior caudalanteriorcingulate cuneus insula posteriorcingulate rostralanteriorcingulate superiorparietal	TRUE	average	bilateral	50	3	CU	42	1.09661	0.939946	1.22066	0.783422	0.601509	0.879175	3.17091	1.31516	5.14973	923.597	697.634	1280.17	119.423	86.3502	175.892	0.000222335
CUVR_t	CUVR_r	caudalmiddlefrontal entorhinal frontalpole isthmuscingulate lateralorbitofrontal pericalcarine precuneus superiorfrontal superiortemporal transversetemporal amygdala	brainstem hemiwm cc_posterior caudalanteriorcingulate cuneus insula lingual rostralanteriorcingulate superiorparietal	TRUE	average	bilateral	50	4	CU	42	1.21562	1.03819	1.35022	0.789021	0.687696	0.896604	3.27097	1.33578	5.0964	1069.97	787.765	1536.22	122.057	88.0325	180.423	0.000219558
CUVR_t	CUVR_r	caudalmiddlefrontal entorhinal frontalpole isthmuscingulate lateralorbitofrontal pericalcarine precuneus superiorfrontal superiortemporal transversetemporal amygdala	brainstem cc_posterior caudalanteriorcingulate cuneus insula rostralanteriorcingulate superiorparietal	TRUE	average	bilateral	50	5	CU	42	1.11871	0.946953	1.27061	0.783705	0.616113	0.898094	2.72757	0.72923	4.64857	994.192	729.611	1433.88	115.189	83.7796	168.245	0.000205567
CUVR_t	CUVR_r	caudalmiddlefrontal entorhinal frontalpole isthmuscingulate lateralorbitofrontal parstriangularis pericalcarine precentral precuneus superiorfrontal superiortemporal supramarginal transversetemporal amygdala	brainstem hemiwm caudalanteriorcingulate postcentral rostralanteriorcingulate superiorparietal	TRUE	average	bilateral	50	1	CU	43	0.760121	0.638581	0.881471	0.776168	0.669894	0.869828	4.19201	2.22769	6.33185	507.803	390.63	686.843	122.333	88.0991	181.218	0.000280115
CUVR_t	CUVR_r	caudalmiddlefrontal entorhinal frontalpole isthmuscingulate lateralorbitofrontal parstriangularis pericalcarine precentral precuneus superiorfrontal supramarginal transversetemporal amygdala	brainstem hemiwm caudalanteriorcingulate postcentral rostralanteriorcingulate superiorparietal	TRUE	average	bilateral	50	2	CU	43	0.807925	0.680501	0.948997	0.736697	0.57568	0.834245	3.93357	2.07873	6.10218	569.325	434.498	778.233	126.026	90.473	187.536	0.000247668
CUVR_t	CUVR_r	caudalmiddlefrontal cuneus entorhinal frontalpole isthmuscingulate lateralorbitofrontal parstriangularis pericalcarine precentral precuneus superiorfrontal superiortemporal supramarginal transversetemporal amygdala	brainstem hemiwm caudalanteriorcingulate postcentral rostralanteriorcingulate superiorparietal	TRUE	average	bilateral	50	3	CU	43	0.855216	0.726014	1.00064	0.785209	0.675084	0.886771	4.53691	2.62419	6.49291	560.032	432.894	752.661	136.14	96.3765	206.744	0.000244786
CUVR_t	CUVR_r	caudalmiddlefrontal entorhinal frontalpole isthmuscingulate lateralorbitofrontal parstriangularis pericalcarine precentral precuneus superiorfrontal superiortemporal supramarginal transversetemporal amygdala	brainstem hemiwm caudalanteriorcingulate paracentral postcentral rostralanteriorcingulate superiorparietal	TRUE	average	bilateral	50	4	CU	43	0.959864	0.808908	1.11065	0.750972	0.592957	0.844243	4.35075	2.19884	6.58372	680.058	515.079	939.14	137.602	97.5518	208.525	0.000229781
CUVR_t	CUVR_r	entorhinal frontalpole isthmuscingulate lateralorbitofrontal parstriangularis pericalcarine precentral precuneus superiorfrontal superiortemporal supramarginal transversetemporal amygdala	brainstem hemiwm caudalanteriorcingulate postcentral rostralanteriorcingulate superiorparietal	TRUE	average	bilateral	50	5	CU	43	0.740994	0.624183	0.871114	0.76968	0.603977	0.873967	3.8388	1.77954	5.99645	527.209	404.257	716.142	129.48	92.5291	193.952	0.000228976
CUVR_t	CUVR_r	insula isthmuscingulate lateralorbitofrontal supramarginal amygdala	cc_anterior rostralanteriorcingulate superiorparietal ventraldc	TRUE	average	bilateral	50	1	CU	44	0.99736	0.841678	1.17755	1.28262	1.10319	1.44175	3.70069	1.65577	5.70613	506.525	379.736	709.294	138.746	98.214	210.723	0.00019224
CUVR_t	CUVR_r	isthmuscingulate lateralorbitofrontal supramarginal amygdala	cc_anterior rostralanteriorcingulate superiorparietal ventraldc	TRUE	average	bilateral	50	2	CU	44	1.00987	0.846862	1.18715	1.16851	0.909822	1.38522	3.41604	1.43438	5.40353	498.606	374.003	697.686	157.268	109.793	243.796	0.000138115
CUVR_t	CUVR_r	insula isthmuscingulate lateralorbitofrontal amygdala	cc_anterior rostralanteriorcingulate superiorparietal ventraldc	TRUE	average	bilateral	50	3	CU	44	1.03281	0.875552	1.20732	1.17989	0.911295	1.40158	2.83663	0.725944	4.94961	595.181	439.294	851.57	147.775	104.092	226.066	0.000129897
CUVR_t	CUVR_r	insula lateralorbitofrontal supramarginal amygdala	cc_anterior rostralanteriorcingulate superiorparietal ventraldc	TRUE	average	bilateral	50	4	CU	44	1.79836	1.62937	1.97299	1.11694	0.886284	1.35603	3.72479	1.84186	5.67815	871.891	669.609	1181.86	169.641	116.875	268.256	0.000129431
CUVR_t	CUVR_r	insula isthmuscingulate lateralorbitofrontal supramarginal amygdala	cc_anterior paracentral rostralanteriorcingulate superiorparietal ventraldc	TRUE	average	bilateral	50	5	CU	44	1.03767	0.867959	1.22297	1.03807	0.816715	1.24071	3.5931	1.67444	5.69968	565.828	423.443	794.26	167.979	116.21	263.972	0.000127338
CUVR_t	CUVR_r	isthmuscingulate lateralorbitofrontal parsopercularis superiorfrontal superiortemporal amygdala	brainstem hemiwm cc_anterior insula medialorbitofrontal paracentral parsorbitalis postcentral rostralanteriorcingulate superiorparietal	TRUE	average	bilateral	50	1	CU	45	1.11309	0.943175	1.28228	0.775922	0.664142	0.875408	3.53558	1.452	5.68061	852.499	630.058	1217.47	106.326	78.3672	152.427	0.000312738
CUVR_t	CUVR_r	isthmuscingulate lateralorbitofrontal parsopercularis superiorfrontal superiortemporal amygdala	brainstem hemiwm cc_anterior insula medialorbitofrontal parsorbitalis postcentral rostralanteriorcingulate superiorparietal	TRUE	average	bilateral	50	2	CU	45	0.889333	0.74263	1.04592	0.805176	0.633107	0.899949	3.18766	1.25232	5.29028	682.442	505.679	971.117	104.932	77.3894	150.295	0.000289503
CUVR_t	CUVR_r	isthmuscingulate lateralorbitofrontal parsopercularis superiorfrontal superiortemporal amygdala	brainstem hemiwm cc_anterior cc_posterior insula medialorbitofrontal paracentral parsorbitalis postcentral rostralanteriorcingulate superiorparietal	TRUE	average	bilateral	50	3	CU	45	1.12868	0.95406	1.27992	0.830078	0.652767	0.956458	3.4919	1.52116	5.55833	718.983	545.619	990.296	115.064	84.0001	167.181	0.000263745
CUVR_t	CUVR_r	isthmuscingulate lateralorbitofrontal parsopercularis superiorfrontal superiortemporal amygdala	brainstem hemiwm cc_anterior insula medialorbitofrontal paracentral parsorbitalis postcentral rostralanteriorcingulate superiorparietal supramarginal	TRUE	average	bilateral	50	4	CU	45	1.09251	0.916569	1.24294	0.724372	0.569869	0.802537	2.83366	0.847225	5.01451	1045.29	754.465	1543.47	103.724	76.5449	148.437	0.000263386
CUVR_t	CUVR_r	isthmuscingulate lateralorbitofrontal parsopercularis precentral superiorfrontal superiortemporal amygdala	brainstem hemiwm cc_anterior insula medialorbitofrontal parsorbitalis postcentral rostralanteriorcingulate superiorparietal	TRUE	average	bilateral	50	5	CU	45	0.741271	0.622578	0.869865	0.759237	0.590209	0.840006	3.46364	1.64499	5.43119	581.771	437.409	811.456	114.862	83.4902	167.914	0.00026253
CUVR_t	CUVR_r	isthmuscingulate lateralorbitofrontal parstriangularis superiorfrontal superiortemporal amygdala	brainstem hemiwm cc_anterior bankssts caudalanteriorcingulate insula parsorbitalis postcentral rostralanteriorcingulate	TRUE	average	bilateral	50	1	CU	46	0.679791	0.578937	0.803275	0.77731	0.673302	0.881978	3.11686	1.05482	5.12285	499.954	381.471	683.607	99.3195	73.6527	141.176	0.000315972
CUVR_t	CUVR_r	isthmuscingulate lateralorbitofrontal parstriangularis superiorfrontal superiortemporal amygdala	brainstem hemiwm cc_anterior bankssts caudalanteriorcingulate cuneus insula parsorbitalis postcentral rostralanteriorcingulate	TRUE	average	bilateral	50	2	CU	46	0.565097	0.473662	0.665204	0.725291	0.567041	0.812885	2.5759	0.587041	4.50519	499.608	374.91	698.692	94.8544	70.9064	133.352	0.000286295
CUVR_t	CUVR_r	isthmuscingulate lateralorbitofrontal parstriangularis superiorfrontal superiortemporal amygdala	brainstem hemiwm cc_anterior bankssts caudalanteriorcingulate parsorbitalis postcentral rostralanteriorcingulate	TRUE	average	bilateral	50	3	CU	46	0.678874	0.578411	0.79629	0.809805	0.646352	0.942012	3.37069	1.48173	5.47701	411.503	321.12	546.196	112.979	82.62	163.753	0.000264075
CUVR_t	CUVR_r	isthmuscingulate lateralorbitofrontal parstriangularis superiorfrontal amygdala	brainstem hemiwm cc_anterior caudalanteriorcingulate insula parsorbitalis postcentral rostralanteriorcingulate	TRUE	average	bilateral	50	4	CU	46	1.31425	1.11068	1.53315	0.796495	0.626814	0.952265	3.45482	1.50356	5.50367	868.203	638.729	1247.84	118.393	86.2902	172.412	0.000246477
CUVR_t	CUVR_r	isthmuscingulate lateralorbitofrontal parstriangularis superiorfrontal superiortemporal amygdala	brainstem hemiwm cc_anterior caudalanteriorcingulate insula parsorbitalis postcentral rostralanteriorcingulate	TRUE	average	bilateral	50	5	CU	46	0.793102	0.675634	0.921633	0.837437	0.65242	0.995587	3.87699	1.95825	5.968	459.194	349.975	628.824	127.604	92.0111	188.686	0.000238104
Experiment 2
numerator	denominator	regs_numerator	regs_denominator	priors	SUV	laterality	biomarker	top_n	SSE_target_group	seed	eRep_CI_A	eRep_CI_A_low	eRep_CI_A_high	eRep_CU_A	eRep_CU_A_low	eRep_CU_A_high	eSep_A	eSep_A_low	eSep_A_high	eSiz.18m_CI_A	eSiz.18m_CI_A_low	eSiz.18m_CI_A_high	eSiz.54m_CU_A	eSiz.54m_CU_A_low	eSiz.54m_CU_A_high	fitness
CUVR_t	CUVR_r	entorhinal inferiortemporal insula medialorbitofrontal paracentral precuneus superiorfrontal temporalpole transversetemporal amygdala	brainstem hemiwm cc_anterior cc_mid_anterior caudalanteriorcingulate postcentral rostralanteriorcingulate ventraldc	TRUE	average	bilateral	50	1	CI	42	0.934245	0.787137	1.1017	0.854185	0.674969	1.06165	5.60163	3.58107	7.6046	237.669	194.528	296.932	387.945	238.48	738.954	9.91672e-05
CUVR_t	CUVR_r	entorhinal inferiortemporal insula medialorbitofrontal paracentral precuneus superiorfrontal transversetemporal amygdala	brainstem hemiwm cc_anterior cc_mid_anterior caudalanteriorcingulate postcentral rostralanteriorcingulate ventraldc	TRUE	average	bilateral	50	2	CI	42	0.896346	0.754341	1.0427	0.867067	0.685874	1.08548	5.31844	3.40414	7.43757	240.189	196.153	300.908	371.502	230.054	698.597	9.21886e-05
CUVR_t	CUVR_r	entorhinal inferiortemporal insula medialorbitofrontal paracentral precuneus temporalpole transversetemporal amygdala	brainstem hemiwm cc_anterior cc_mid_anterior caudalanteriorcingulate postcentral rostralanteriorcingulate ventraldc	TRUE	average	bilateral	50	3	CI	42	0.987897	0.844054	1.16961	0.854085	0.677657	1.06068	5.45193	3.49016	7.62372	245.662	201.207	306.66	380.2	235.148	716.506	9.03386e-05
CUVR_t	CUVR_r	entorhinal inferiortemporal insula medialorbitofrontal paracentral precuneus superiorfrontal temporalpole transversetemporal amygdala	brainstem hemiwm cc_anterior cc_mid_anterior caudalanteriorcingulate parsorbitalis postcentral rostralanteriorcingulate ventraldc	TRUE	average	bilateral	50	4	CI	42	0.854518	0.722022	1.01126	0.74293	0.585631	0.945026	5.17736	3.18258	7.22298	241.417	197.507	301.779	375.786	233.727	701.303	8.88328e-05
CUVR_t	CUVR_r	entorhinal inferiortemporal insula medialorbitofrontal paracentral precuneus superiorfrontal temporalpole amygdala	brainstem hemiwm cc_anterior cc_mid_anterior caudalanteriorcingulate postcentral rostralanteriorcingulate ventraldc	TRUE	average	bilateral	50	5	CI	42	0.929796	0.774537	1.09588	0.809029	0.630313	1.00832	5.17299	3.21397	7.25366	243.278	197.532	306.971	389.155	240.422	734.793	8.74052e-05
CUVR_t	CUVR_r	bankssts entorhinal insula medialorbitofrontal precuneus superiorfrontal temporalpole amygdala	brainstem hemiwm cc_anterior cc_mid_anterior caudalanteriorcingulate rostralanteriorcingulate ventraldc	TRUE	average	bilateral	50	1	CI	43	1.10194	0.913367	1.29258	0.98396	0.761157	1.23204	5.77898	3.76463	7.83947	247.312	202.279	309.244	367.818	227.916	690.914	9.44848e-05
CUVR_t	CUVR_r	bankssts entorhinal insula medialorbitofrontal precuneus temporalpole amygdala	brainstem hemiwm cc_anterior cc_mid_anterior caudalanteriorcingulate rostralanteriorcingulate ventraldc	TRUE	average	bilateral	50	2	CI	43	1.1601	0.973228	1.36214	0.986275	0.771606	1.24539	5.61897	3.6568	7.83096	251.833	206.447	314.012	355.254	222.221	656.496	8.85998e-05
CUVR_t	CUVR_r	bankssts entorhinal insula medialorbitofrontal precuneus superiorfrontal temporalpole amygdala	brainstem hemiwm cc_anterior caudalanteriorcingulate rostralanteriorcingulate ventraldc	TRUE	average	bilateral	50	3	CI	43	1.06472	0.896926	1.24955	0.728051	0.571407	0.893562	5.89181	3.87007	7.95174	259.448	211.839	325.113	361.763	226.855	665.681	8.75285e-05
CUVR_t	CUVR_r	bankssts entorhinal insula medialorbitofrontal parstriangularis precuneus superiorfrontal temporalpole amygdala	brainstem hemiwm cc_anterior cc_mid_anterior caudalanteriorcingulate rostralanteriorcingulate ventraldc	TRUE	average	bilateral	50	4	CI	43	1.11312	0.940447	1.31525	1.05398	0.83185	1.31678	5.86774	3.81029	8.07731	260.412	212.23	327.078	356.36	220.638	670.332	8.65265e-05
CUVR_t	CUVR_r	bankssts entorhinal insula medialorbitofrontal precuneus superiorfrontal temporalpole amygdala	brainstem hemiwm cc_anterior cc_mid_anterior caudalanteriorcingulate rostralanteriorcingulate supramarginal ventraldc	TRUE	average	bilateral	50	5	CI	43	0.922309	0.786972	1.09792	0.846297	0.653125	1.05917	5.31563	3.30365	7.54168	249.871	204.576	312.062	312.367	199.579	556.879	8.51377e-05
CUVR_t	CUVR_r	inferiortemporal insula medialorbitofrontal parsopercularis superiorfrontal temporalpole transversetemporal amygdala	brainstem hemiwm cc_anterior cc_mid_anterior caudalanteriorcingulate postcentral rostralanteriorcingulate ventraldc	TRUE	average	bilateral	50	1	CI	44	0.903518	0.761827	1.06915	0.956221	0.75515	1.21224	6.04508	4.17644	8.22939	246.76	199.855	312.345	401.417	242.703	787.533	9.92781e-05
CUVR_t	CUVR_r	inferiortemporal insula medialorbitofrontal parsopercularis superiorfrontal temporalpole transversetemporal amygdala	brainstem hemiwm cc_anterior cc_mid_anterior caudalanteriorcingulate lateralorbitofrontal postcentral rostralanteriorcingulate ventraldc	TRUE	average	bilateral	50	2	CI	44	0.810017	0.681765	0.947012	0.831469	0.638499	1.04035	5.94571	4.11421	7.8705	245.676	199.333	310.28	434.611	259.148	874.476	9.85096e-05
CUVR_t	CUVR_r	bankssts inferiortemporal insula medialorbitofrontal parsopercularis superiorfrontal temporalpole transversetemporal amygdala	brainstem hemiwm cc_anterior cc_mid_anterior caudalanteriorcingulate postcentral rostralanteriorcingulate ventraldc	TRUE	average	bilateral	50	3	CI	44	0.927654	0.787568	1.09272	0.959618	0.749643	1.21731	6.03107	3.86524	8.19085	256.7	206.549	327.608	453.074	267.86	926.124	9.15254e-05
CUVR_t	CUVR_r	inferiortemporal insula medialorbitofrontal parsopercularis superiorfrontal temporalpole transversetemporal amygdala	brainstem hemiwm cc_anterior cc_mid_anterior caudalanteriorcingulate postcentral rostralanteriorcingulate superiortemporal ventraldc	TRUE	average	bilateral	50	4	CI	44	0.785878	0.655378	0.921547	0.805473	0.636517	1.02236	5.73391	3.76772	7.96873	254.458	205.668	322.917	390.036	237.639	754.752	8.85563e-05
CUVR_t	CUVR_r	inferiortemporal insula medialorbitofrontal parahippocampal parsopercularis superiorfrontal temporalpole transversetemporal amygdala	brainstem hemiwm cc_anterior cc_mid_anterior caudalanteriorcingulate postcentral rostralanteriorcingulate ventraldc	TRUE	average	bilateral	50	5	CI	44	0.899164	0.752606	1.04968	0.897548	0.719893	1.12672	5.55234	3.37186	7.7613	252.327	204.112	319.885	379.565	233.838	720.226	8.72066e-05
CUVR_t	CUVR_r	inferiortemporal medialorbitofrontal precuneus superiorfrontal temporalpole amygdala	brainstem hemiwm cc_anterior cc_mid_anterior caudalanteriorcingulate posteriorcingulate rostralanteriorcingulate ventraldc	TRUE	average	bilateral	50	1	CI	45	0.977857	0.820753	1.12493	0.905775	0.71596	1.13617	5.96524	3.97136	8.10763	239.996	195.587	301.444	430.908	258.451	857.772	0.000103567
CUVR_t	CUVR_r	inferiortemporal medialorbitofrontal precuneus superiorfrontal temporalpole amygdala	brainstem hemiwm cc_anterior caudalanteriorcingulate posteriorcingulate rostralanteriorcingulate ventraldc	TRUE	average	bilateral	50	2	CI	45	0.973763	0.817014	1.14523	0.704134	0.554401	0.870026	6.09293	3.87479	8.27617	256.817	209.078	322.989	420.152	254.925	819.098	9.238e-05
CUVR_t	CUVR_r	inferiorparietal inferiortemporal medialorbitofrontal precuneus superiorfrontal temporalpole amygdala	brainstem hemiwm cc_anterior cc_mid_anterior caudalanteriorcingulate posteriorcingulate rostralanteriorcingulate ventraldc	TRUE	average	bilateral	50	3	CI	45	1.04101	0.88173	1.22125	0.8915	0.70525	1.10822	5.92643	4.00685	8.25449	256.714	207.603	325.562	548.33	313.498	1194.68	8.99276e-05
CUVR_t	CUVR_r	inferiortemporal medialorbitofrontal precuneus rostralanteriorcingulate superiorfrontal temporalpole amygdala	brainstem hemiwm cc_anterior cc_mid_anterior caudalanteriorcingulate posteriorcingulate ventraldc	TRUE	average	bilateral	50	4	CI	45	1.0234	0.864519	1.19959	1.0196	0.79116	1.27941	6.06709	4.07968	8.12644	266.718	215.647	338.337	436.225	258.239	889.506	8.52857e-05
CUVR_t	CUVR_r	inferiortemporal medialorbitofrontal precuneus superiorfrontal temporalpole amygdala	brainstem hemiwm cc_anterior cc_mid_anterior caudalanteriorcingulate caudalmiddlefrontal posteriorcingulate rostralanteriorcingulate ventraldc	TRUE	average	bilateral	50	5	CI	45	0.89892	0.746797	1.05205	0.796096	0.609435	1.00525	5.59575	3.73701	7.66862	256.342	208.498	322.762	400.468	243.915	775.395	8.51568e-05
CUVR_t	CUVR_r	bankssts entorhinal insula medialorbitofrontal precuneus superiorfrontal temporalpole amygdala	hemiwm cc_anterior caudalanteriorcingulate ventraldc	TRUE	average	bilateral	50	1	CI	46	1.10822	0.922791	1.29768	0.97563	0.766693	1.23632	5.91546	3.95411	8.16321	254.394	207.372	319.431	367.403	226.737	695.039	9.14059e-05
CUVR_t	CUVR_r	bankssts caudalmiddlefrontal entorhinal insula medialorbitofrontal precuneus superiorfrontal temporalpole amygdala	hemiwm cc_anterior caudalanteriorcingulate ventraldc	TRUE	average	bilateral	50	2	CI	46	1.12069	0.943641	1.31362	0.985501	0.751687	1.23949	5.98957	4.02191	8.31635	262.566	212.825	332.025	389.911	237.477	754.999	8.68797e-05
CUVR_t	CUVR_r	bankssts entorhinal insula medialorbitofrontal superiorfrontal temporalpole amygdala	brainstem hemiwm cc_anterior caudalanteriorcingulate ventraldc	TRUE	average	bilateral	50	3	CI	46	1.17118	0.992089	1.37259	0.83914	0.643731	1.04821	5.95586	4.0913	8.20072	264.126	215.72	330.861	326.339	207.596	586.068	8.53732e-05
CUVR_t	CUVR_r	bankssts entorhinal insula medialorbitofrontal superiorfrontal temporalpole amygdala	hemiwm cc_anterior caudalanteriorcingulate ventraldc	TRUE	average	bilateral	50	4	CI	46	1.14797	0.95633	1.3534	0.974105	0.759984	1.23229	5.76613	3.69209	7.90879	260.798	213.032	326.633	327.051	206.468	594.963	8.47768e-05
CUVR_t	CUVR_r	bankssts entorhinal insula medialorbitofrontal parahippocampal precuneus superiorfrontal temporalpole amygdala	hemiwm cc_anterior caudalanteriorcingulate ventraldc	TRUE	average	bilateral	50	5	CI	46	1.10756	0.930985	1.29207	0.970366	0.748987	1.22377	5.54387	3.55803	7.59208	261.526	212.876	328.979	350.84	219.053	650.405	8.10557e-05

## Sheet: amyloid.target
ctx_lh_caudalmiddlefrontal
ctx_lh_lateralorbitofrontal
ctx_lh_medialorbitofrontal
ctx_lh_parsopercularis
ctx_lh_parsorbitalis
ctx_lh_parstriangularis
ctx_lh_rostralmiddlefrontal
ctx_lh_superiorfrontal
ctx_lh_frontalpole
ctx_rh_caudalmiddlefrontal
ctx_rh_lateralorbitofrontal
ctx_rh_medialorbitofrontal
ctx_rh_parsopercularis
ctx_rh_parsorbitalis
ctx_rh_parstriangularis
ctx_rh_rostralmiddlefrontal
ctx_rh_superiorfrontal
ctx_rh_frontalpole
ctx_lh_caudalanteriorcingulate
ctx_lh_isthmuscingulate
ctx_lh_posteriorcingulate
ctx_lh_rostralanteriorcingulate
ctx_rh_caudalanteriorcingulate
ctx_rh_isthmuscingulate
ctx_rh_posteriorcingulate
ctx_rh_rostralanteriorcingulate
ctx_lh_inferiorparietal
ctx_lh_precuneus
ctx_lh_superiorparietal
ctx_lh_supramarginal
ctx_rh_inferiorparietal
ctx_rh_precuneus
ctx_rh_superiorparietal
ctx_rh_supramarginal
ctx_lh_inferiortemporal
ctx_lh_middletemporal
ctx_lh_superiortemporal
ctx_rh_inferiortemporal
ctx_rh_middletemporal
ctx_rh_superiortemporal

## Sheet: regions.available
The following are the list of brain regions made available to our model, peer Experiment
Experiment 1 and 2	Experiment 3
amygdala	amygdala
banks of the superior temporal sulcus
brainstem	brainstem
caudal anterior cingulate cortex	caudal anterior cingulate cortex
caudal middle frontal gyrus	caudal middle frontal gyrus
cerebellum cortex	cerebellum cortex
cerebellum white matter
corpus callosum anterior
corpus callosum central
corpus callosum mid anterior
corpus callosum mid posterior
corpus callosum posterior
cuneus	cuneus
entorhinal cortex	entorhinal cortex
eroded subcortical white matter
frontal pole
fusiform gyrus	fusiform gyrus
inferior cerebellum grey matter	inferior cerebellum grey matter
inferior parietal lobule	inferior parietal lobule
inferior temporal gyrus	inferior temporal gyrus
insula	insula
isthmus of cingulate gyrus	isthmus of cingulate gyrus
lateral occipital sulcus	lateral occipital sulcus
lateral orbitofrontal gyrus	lateral orbitofrontal gyrus
lingual gyrus	lingual gyrus
medial orbitofrontal cortex	medial orbitofrontal cortex
middle temporal gyrus	middle temporal gyrus
paracentral lobule	paracentral lobule
parahippocampal gyrus	parahippocampal gyrus
pars opercularis	pars opercularis
pars orbitalis	pars orbitalis
pars triangularis	pars triangularis
pericalcarine cortex	pericalcarine cortex
postcentral gyrus	postcentral gyrus
posterior cingulate cortex	posterior cingulate cortex
precentral gyrus	precentral gyrus
precuneus	precuneus
rostral anterior cingulate cortex	rostral anterior cingulate cortex
rostral middle frontal gyrus	rostral middle frontal gyrus
superior frontal gyrus	superior frontal gyrus
superior parietal lobule	superior parietal lobule
superior temporal gyrus	superior temporal gyrus
supramarginal gyrus	supramarginal gyrus
temporal pole	temporal pole
transverse temporal gyrus	transverse temporal gyrus
ventral diencephalon.
whole cerebellum	whole cerebellum
